# Supplementary material for: Tetra­kis(1-ethyl-1H-imidazole-κN 3)bis­(thio­cyanato-κN)cadmium(II)
Source: Acta Crystallogr Sect E Struct Rep Online. 2010 Feb 13;66(Pt 3):m290. doi: 10.1107/S1600536810004964 (PMC2983676; doi:10.1107/S1600536810004964)
Supplement: Supplementary file 1 [file e-66-0m290-sup1.cif]

##############################################################################
###                                                                        ###
###        Electronic paper (Acta Crystallographica Section E)             ###
###                                                                        ###
##############################################################################
#                                                                            #
# This CIF contains the data in a paper accepted for publication in Acta     #
# Crystallographica Section E. It conforms to the requirements of Notes      #
# for Authors for Section E, and has been peer reviewed under the auspices   #
# of the IUCr Commission on Journals.                                        #
#                                                                            #
# Full details of the Crystallographic Information File format               #
# are given in the paper "The Crystallographic Information File (CIF):       #
# a New Standard Archive File for Crystallography" by S. R. Hall, F. H.      #
# Allen and I. D. Brown [Acta Cryst. (1991), A47, 655-685].                  #
#                                                                            #
# The current version of the core CIF dictionary is obtainable from          #
# ftp://ftp.iucr.org/pub/cif_core.dic. The current version number is 2.4.    #
#                                                                            #
# Software is freely available for graphical display of the structure(s) in  #
# this CIF.  For information consult the CIF home page http://www.iucr.org/  #
# cif/home.html                                                              #
#                                                                            #
# This file may be used for bona fide research purposes within the           #
# scientific community so long as proper attribution is given to the journal # 
# article from which it was obtained.                                        #
#                                                                            #
##############################################################################
                                             
data_global
_audit_creation_method     'form.cif (version 2.0)'
_journal_data_validation_number     ?
_journal_date_recd_electronic     2010-02-08
_journal_date_accepted     2010-02-08
_journal_name_full     'Acta Crystallographica, Section E'
_journal_year     2010
_journal_volume     66
_journal_issue      3
_journal_page_first     m290
_journal_page_last     m290
_journal_paper_category     QM
_journal_coeditor_code     HG2644
_publ_contact_author_name     'Prof.Rong-Xun Li'
_publ_contact_author_address
;     School of Materials Science and Engineering,
      University of Science and Technology Beijing,
      Beijing 100083,
      People's Republic of China
;
_publ_contact_author_email     'lirongxun163@163.com'
_publ_contact_author_fax     '86 0532 84022924'
_publ_contact_author_phone     '86 0532 84022924'
_publ_section_title
;\
Tetrakis(1-ethyl-1<i>H</i>-imidazole-\k<i>N</i>^3^)bis(thiocyanato-\
\k<i>N</i>)cadmium(II)
;
_publ_section_title_footnote     .
loop_
    _publ_author_name
    _publ_author_footnote
    _publ_author_address
    'Rong-Xun Li' ?
;     School of Materials Science and Engineering,
      University of Science and Technology Beijing,
      Beijing 100083,
      People's Republic of China
;
    'Qi-Ye Wu' ?
;     School of Materials Science and Engineering,
      University of Science and Technology Beijing,
      Beijing 100083,
      People's Republic of China
;
    'Fa-Qian Liu' ?
;     School of Materials Science and Engineering,
      University of Science and Technology Beijing,
      Beijing 100083,
      People's Republic of China
;
_publ_section_synopsis     .
data_I
_audit_creation_method     SHELXL-97
_chemical_name_systematic
;
Tetrakis(1-ethyl-1<i>H</i>-imidazole-\k<i>N</i>^3^)bis(thiocyanato-
\k<i>N</i>)cadmium(II)
;
_chemical_name_common     ?
_chemical_formula_moiety     'C22 H32 Cd N10 S2'
_chemical_formula_sum     'C22 H32 Cd N10 S2'
_chemical_formula_iupac     '[Cd (N C S)2 (C5 H8 N2)4]'
_chemical_formula_weight     613.13
_chemical_melting_point     ?
_symmetry_cell_setting     'Triclinic'
_symmetry_space_group_name_H-M     'P -1'
_symmetry_space_group_name_Hall     '-P 1'
loop_
    _symmetry_equiv_pos_as_xyz
    'x, y, z'
    '-x, -y, -z'
_cell_length_a     9.0580(18)
_cell_length_b     13.532(3)
_cell_length_c     13.571(3)
_cell_angle_alpha     69.45(3)
_cell_angle_beta     70.88(3)
_cell_angle_gamma     89.02(3)
_cell_volume     1462.6(7)
_cell_formula_units_Z     2
_cell_measurement_reflns_used     3229
_cell_measurement_theta_min     1.62
_cell_measurement_theta_max     25.97
_cell_measurement_temperature     293(2)
_exptl_crystal_description     block
_exptl_crystal_colour     colorless
_exptl_crystal_size_max     0.30
_exptl_crystal_size_mid     0.30
_exptl_crystal_size_min     0.20
_exptl_crystal_density_diffrn     1.392
_exptl_crystal_density_meas     ?
_exptl_crystal_density_method     'not measured'
_exptl_crystal_F_000     628
_exptl_absorpt_coefficient_mu     0.918
_exptl_absorpt_correction_type     multi-scan
_exptl_absorpt_process_details     '(SADABS; Sheldrick, 2004)'
_exptl_absorpt_correction_T_min     0.7703
_exptl_absorpt_correction_T_max     0.8377
_exptl_special_details
;
;
_diffrn_ambient_temperature     293(2)
_diffrn_radiation_type     MoK\a
_diffrn_radiation_wavelength     0.71073
_diffrn_radiation_source     'fine-focus sealed tube'
_diffrn_radiation_monochromator     graphite
_diffrn_measurement_device_type     'Bruker SMART 1K CCD area-detector'
_diffrn_measurement_method     'thin-slice \w'
_diffrn_detector_area_resol_mean     ?
_diffrn_reflns_number     6087
_diffrn_reflns_av_R_equivalents     0.0235
_diffrn_reflns_av_sigmaI/netI     0.0409
_diffrn_reflns_theta_min     1.62
_diffrn_reflns_theta_max     25.97
_diffrn_reflns_theta_full     25.97
_diffrn_measured_fraction_theta_max     0.997
_diffrn_measured_fraction_theta_full     0.997
_diffrn_reflns_limit_h_min     0
_diffrn_reflns_limit_h_max     11
_diffrn_reflns_limit_k_min     -16
_diffrn_reflns_limit_k_max     16
_diffrn_reflns_limit_l_min     -15
_diffrn_reflns_limit_l_max     16
_diffrn_standards_number     3
_diffrn_standards_interval_count     100
_diffrn_standards_interval_time     ?
_diffrn_standards_decay_%     ?
_refine_special_details
;
Refinement of <i>F</i>^2^ against ALL reflections. The weighted <i>R</i>-factor
wR and goodness of fit <i>S</i> are based on <i>F</i>^2^, conventional
<i>R</i>-factors <i>R</i> are based on <i>F</i>, with <i>F</i> set to zero for
negative <i>F</i>^2^. The threshold expression of <i>F</i>^2^ >
\s(<i>F</i>^2^) is used only for calculating <i>R</i>-factors(gt) etc. and is
not relevant to the choice of reflections for refinement. <i>R</i>-factors
based on <i>F</i>^2^ are statistically about twice as large as those based on
<i>F</i>, and <i>R</i>- factors based on ALL data will be even larger.
;
_reflns_number_total     5708
_reflns_number_gt     4412
_reflns_threshold_expression     >2sigma(I)
_refine_ls_structure_factor_coef     Fsqd
_refine_ls_matrix_type     full
_refine_ls_R_factor_all     0.0692
_refine_ls_R_factor_gt     0.0487
_refine_ls_wR_factor_gt     0.1234
_refine_ls_wR_factor_ref     0.1500
_refine_ls_goodness_of_fit_ref     0.998
_refine_ls_restrained_S_all     0.998
_refine_ls_number_reflns     5708
_refine_ls_number_parameters     321
_refine_ls_number_restraints     0
_refine_ls_hydrogen_treatment     constr
_refine_ls_weighting_scheme     calc
_refine_ls_weighting_details
                 'calc w=1/[\s^2^(Fo^2^)+(0.1000P)^2^] where P=(Fo^2^+2Fc^2^)/3'
_atom_sites_solution_hydrogens     geom
_atom_sites_solution_primary     direct
_atom_sites_solution_secondary     difmap
_refine_ls_shift/su_max     0.001
_refine_ls_shift/su_mean     0.000
_refine_diff_density_max     0.874
_refine_diff_density_min     -0.852
_refine_ls_extinction_method     SHELXL
_refine_ls_extinction_coef     0.038(3)
_refine_ls_extinction_expression
                                  'Fc^*^=kFc[1+0.001xFc^2^\l^3^/sin(2\q)]^-1/4^'
loop_
    _atom_type_symbol
    _atom_type_description
    _atom_type_scat_dispersion_real
    _atom_type_scat_dispersion_imag
    _atom_type_scat_source
    'C' 'C' 0.0033 0.0016
                         'International Tables Vol C Tables 4.2.6.8 and 6.1.1.4'
    'H' 'H' 0.0000 0.0000
                         'International Tables Vol C Tables 4.2.6.8 and 6.1.1.4'
    'N' 'N' 0.0061 0.0033
                         'International Tables Vol C Tables 4.2.6.8 and 6.1.1.4'
    'S' 'S' 0.1246 0.1234
                         'International Tables Vol C Tables 4.2.6.8 and 6.1.1.4'
    'Cd' 'Cd' -0.8075 1.2024
                         'International Tables Vol C Tables 4.2.6.8 and 6.1.1.4'
_computing_data_collection     'SMART (Bruker, 2001)'
_computing_cell_refinement     'SAINT (Bruker, 2001)'
_computing_data_reduction     'SAINT (Bruker, 2001)'
_computing_structure_solution     'SHELXTL (Sheldrick, 2008)'
_computing_structure_refinement     'SHELXTL (Sheldrick, 2008)'
_computing_molecular_graphics     'SHELXTL (Sheldrick, 2008)'
_computing_publication_material
                                  'SHELXTL (Sheldrick, 2008) and local programs'
loop_
    _atom_site_type_symbol
    _atom_site_label
    _atom_site_fract_x
    _atom_site_fract_y
    _atom_site_fract_z
    _atom_site_U_iso_or_equiv
    _atom_site_adp_type
    _atom_site_calc_flag
    _atom_site_refinement_flags
    _atom_site_occupancy
    _atom_site_disorder_assembly
    _atom_site_disorder_group
    Cd Cd1 0.69564(4) 0.74519(2) 0.74788(3) 0.05176(18) Uani d . 1 . .
    S S1 0.8813(2) 0.38753(12) 0.83690(15) 0.0894(5) Uani d . 1 . .
    S S2 0.5096(2) 1.10420(12) 0.64503(16) 0.0908(5) Uani d . 1 . .
    N N7 0.9399(5) 0.8103(3) 0.7377(3) 0.0619(10) Uani d . 1 . .
    N N3 0.4588(5) 0.6765(3) 0.7552(3) 0.0598(10) Uani d . 1 . .
    N N5 0.8071(5) 0.7265(3) 0.5749(3) 0.0589(9) Uani d . 1 . .
    N N8 1.1286(5) 0.8430(3) 0.7960(3) 0.0577(9) Uani d . 1 . .
    N N4 0.2773(5) 0.6417(4) 0.6931(4) 0.0695(11) Uani d . 1 . .
    N N1 0.7430(6) 0.5694(4) 0.8445(4) 0.0744(12) Uani d . 1 . .
    C C1 0.7999(5) 0.4933(4) 0.8406(4) 0.0549(10) Uani d . 1 . .
    N N9 0.5902(5) 0.7659(3) 0.9200(3) 0.0600(9) Uani d . 1 . .
    N N2 0.6550(6) 0.9207(4) 0.6501(4) 0.0780(12) Uani d . 1 . .
    C C2 0.5964(6) 0.9977(4) 0.6467(4) 0.0578(11) Uani d . 1 . .
    C C13 0.9874(6) 0.7894(4) 0.8245(4) 0.0640(12) Uani d . 1 . .
    H H13A 0.9304 0.7433 0.8966 0.077 Uiso calc R 1 . .
    N N6 0.9110(5) 0.7726(3) 0.3931(3) 0.0664(11) Uani d . 1 . .
    C C20 0.5788(7) 0.8579(4) 0.9399(5) 0.0712(13) Uani d . 1 . .
    H H20A 0.5914 0.9255 0.8858 0.085 Uiso calc R 1 . .
    C C15 1.0593(6) 0.8803(4) 0.6491(4) 0.0647(12) Uani d . 1 . .
    H H15A 1.0593 0.9107 0.5761 0.078 Uiso calc R 1 . .
    C C18 0.5643(6) 0.6902(4) 1.0195(4) 0.0661(12) Uani d . 1 . .
    H H18A 0.5654 0.6183 1.0313 0.079 Uiso calc R 1 . .
    C C8 0.8485(7) 0.8045(4) 0.4788(4) 0.0689(13) Uani d . 1 . .
    H H8A 0.8359 0.8749 0.4707 0.083 Uiso calc R 1 . .
    C C10 0.8447(7) 0.6377(4) 0.5496(4) 0.0682(13) Uani d . 1 . .
    H H10A 0.8278 0.5687 0.6017 0.082 Uiso calc R 1 . .
    C C5 0.3418(7) 0.6026(4) 0.8429(5) 0.0692(13) Uani d . 1 . .
    H H5A 0.3398 0.5730 0.9164 0.083 Uiso calc R 1 . .
    C C14 1.1764(6) 0.8981(4) 0.6839(4) 0.0668(13) Uani d . 1 . .
    H H14A 1.2716 0.9401 0.6396 0.080 Uiso calc R 1 . .
    C C9 0.9098(7) 0.6655(4) 0.4379(4) 0.0740(15) Uani d . 1 . .
    H H9A 0.9465 0.6205 0.3990 0.089 Uiso calc R 1 . .
    C C4 0.2306(7) 0.5801(4) 0.8049(5) 0.0761(15) Uani d . 1 . .
    H H4A 0.1404 0.5323 0.8465 0.091 Uiso calc R 1 . .
    C C3 0.4137(6) 0.6964(4) 0.6684(4) 0.0676(13) Uani d . 1 . .
    H H3A 0.4709 0.7437 0.5970 0.081 Uiso calc R 1 . .
    N N10 0.5365(5) 0.7290(4) 1.1004(3) 0.0689(11) Uani d . 1 . .
    C C16 1.2126(7) 0.8384(5) 0.8732(5) 0.0717(14) Uani d . 1 . .
    H H16A 1.2021 0.7656 0.9242 0.086 Uiso calc R 1 . .
    H H16B 1.3235 0.8603 0.8305 0.086 Uiso calc R 1 . .
    C C6 0.1968(8) 0.6455(6) 0.6151(6) 0.094(2) Uani d . 1 . .
    H H6A 0.0907 0.6104 0.6573 0.113 Uiso calc R 1 . .
    H H6B 0.1893 0.7191 0.5738 0.113 Uiso calc R 1 . .
    C C19 0.5463(7) 0.8359(5) 1.0506(5) 0.0770(15) Uani d . 1 . .
    H H19A 0.5332 0.8849 1.0858 0.092 Uiso calc R 1 . .
    C C11 0.9731(8) 0.8412(5) 0.2743(4) 0.0855(18) Uani d . 1 . .
    H H11A 0.9749 0.7991 0.2291 0.103 Uiso calc R 1 . .
    H H11B 0.9032 0.8953 0.2593 0.103 Uiso calc R 1 . .
    C C7 0.2747(9) 0.5958(6) 0.5366(6) 0.112(2) Uani d . 1 . .
    H H7A 0.2365 0.6183 0.4749 0.168 Uiso calc R 1 . .
    H H7B 0.2535 0.5200 0.5733 0.168 Uiso calc R 1 . .
    H H7C 0.3860 0.6159 0.5094 0.168 Uiso calc R 1 . .
    C C17 1.1544(10) 0.9058(6) 0.9382(6) 0.108(2) Uani d . 1 . .
    H H17A 1.1984 0.8898 0.9968 0.162 Uiso calc R 1 . .
    H H17B 1.0418 0.8928 0.9706 0.162 Uiso calc R 1 . .
    H H17C 1.1846 0.9790 0.8901 0.162 Uiso calc R 1 . .
    C C21 0.5084(9) 0.6655(6) 1.2194(5) 0.101(2) Uani d . 1 . .
    H H21A 0.4195 0.6886 1.2659 0.121 Uiso calc R 1 . .
    H H21B 0.4825 0.5914 1.2336 0.121 Uiso calc R 1 . .
    C C22 0.6465(10) 0.6764(7) 1.2495(7) 0.124(3) Uani d . 1 . .
    H H22A 0.6231 0.6372 1.3280 0.186 Uiso calc R 1 . .
    H H22B 0.6743 0.7500 1.2332 0.186 Uiso calc R 1 . .
    H H22C 0.7327 0.6492 1.2071 0.186 Uiso calc R 1 . .
    C C12 1.1279(9) 0.8917(6) 0.2418(6) 0.128(3) Uani d . 1 . .
    H H12A 1.1616 0.9374 0.1643 0.192 Uiso calc R 1 . .
    H H12B 1.1989 0.8387 0.2524 0.192 Uiso calc R 1 . .
    H H12C 1.1272 0.9329 0.2868 0.192 Uiso calc R 1 . .
loop_
    _atom_site_aniso_label
    _atom_site_aniso_U_11
    _atom_site_aniso_U_22
    _atom_site_aniso_U_33
    _atom_site_aniso_U_12
    _atom_site_aniso_U_13
    _atom_site_aniso_U_23
    Cd1 0.0538(2) 0.0523(2) 0.0494(2) 0.00817(14) -0.01671(15) -0.01999(15)
    S1 0.0938(11) 0.0607(8) 0.0959(11) 0.0180(8) -0.0099(9) -0.0294(8)
    S2 0.1011(12) 0.0581(8) 0.1125(12) 0.0222(8) -0.0405(10) -0.0274(8)
    N7 0.056(2) 0.067(2) 0.060(2) 0.0033(19) -0.0172(19) -0.022(2)
    N3 0.060(2) 0.061(2) 0.060(2) 0.0050(19) -0.0202(19) -0.0252(19)
    N5 0.065(2) 0.061(2) 0.051(2) 0.0095(19) -0.0187(18) -0.0218(18)
    N8 0.055(2) 0.064(2) 0.056(2) 0.0100(18) -0.0183(18) -0.0246(19)
    N4 0.059(2) 0.088(3) 0.074(3) 0.008(2) -0.025(2) -0.042(2)
    N1 0.083(3) 0.067(3) 0.068(3) 0.023(2) -0.024(2) -0.021(2)
    C1 0.054(3) 0.051(3) 0.046(2) -0.002(2) -0.0098(19) -0.0088(19)
    N9 0.059(2) 0.065(2) 0.057(2) 0.0081(18) -0.0157(18) -0.0280(19)
    N2 0.092(3) 0.064(3) 0.080(3) 0.023(2) -0.036(3) -0.024(2)
    C2 0.065(3) 0.050(3) 0.051(2) -0.002(2) -0.021(2) -0.008(2)
    C13 0.062(3) 0.069(3) 0.057(3) 0.003(2) -0.021(2) -0.016(2)
    N6 0.081(3) 0.064(3) 0.051(2) 0.000(2) -0.019(2) -0.0190(19)
    C20 0.081(4) 0.064(3) 0.070(3) 0.010(3) -0.020(3) -0.030(3)
    C15 0.065(3) 0.064(3) 0.057(3) -0.001(2) -0.020(2) -0.013(2)
    C18 0.070(3) 0.069(3) 0.060(3) 0.008(2) -0.022(2) -0.024(3)
    C8 0.096(4) 0.054(3) 0.056(3) 0.010(3) -0.025(3) -0.021(2)
    C10 0.085(4) 0.059(3) 0.060(3) 0.003(3) -0.023(3) -0.022(2)
    C5 0.075(3) 0.061(3) 0.068(3) 0.005(3) -0.021(3) -0.021(2)
    C14 0.062(3) 0.063(3) 0.069(3) -0.004(2) -0.022(3) -0.017(2)
    C9 0.094(4) 0.074(4) 0.064(3) 0.017(3) -0.026(3) -0.038(3)
    C4 0.069(3) 0.071(3) 0.080(4) -0.004(3) -0.018(3) -0.025(3)
    C3 0.056(3) 0.083(4) 0.063(3) 0.004(3) -0.020(2) -0.028(3)
    N10 0.068(3) 0.086(3) 0.054(2) 0.006(2) -0.019(2) -0.028(2)
    C16 0.067(3) 0.079(4) 0.083(4) 0.014(3) -0.039(3) -0.034(3)
    C6 0.078(4) 0.134(6) 0.104(5) 0.023(4) -0.046(4) -0.070(5)
    C19 0.086(4) 0.082(4) 0.074(4) 0.015(3) -0.024(3) -0.044(3)
    C11 0.101(5) 0.097(4) 0.048(3) 0.001(4) -0.019(3) -0.021(3)
    C7 0.123(6) 0.141(7) 0.108(5) 0.023(5) -0.056(5) -0.072(5)
    C17 0.141(7) 0.128(6) 0.101(5) 0.049(5) -0.075(5) -0.066(5)
    C21 0.114(6) 0.134(6) 0.051(3) 0.016(5) -0.027(3) -0.030(4)
    C22 0.134(7) 0.160(8) 0.119(6) 0.065(6) -0.075(6) -0.071(6)
    C12 0.121(6) 0.144(7) 0.087(5) -0.055(5) -0.006(4) -0.028(5)
_geom_special_details
;
All esds (except the esd in the dihedral angle between two l.s. planes) are
estimated using the full covariance matrix. The cell esds are taken into
account individually in the estimation of esds in distances, angles and
torsion angles; correlations between esds in cell parameters are only used
when they are defined by crystal symmetry. An approximate (isotropic)
treatment of cell esds is used for estimating esds involving l.s. planes.
;
loop_
    _geom_bond_atom_site_label_1
    _geom_bond_atom_site_label_2
    _geom_bond_site_symmetry_2
    _geom_bond_distance
    _geom_bond_publ_flag
    Cd1 N3 . 2.311(4) ?
    Cd1 N9 . 2.331(4) ?
    Cd1 N5 . 2.334(4) ?
    Cd1 N7 . 2.339(4) ?
    Cd1 N2 . 2.370(5) ?
    Cd1 N1 . 2.389(4) ?
    S1 C1 . 1.608(5) ?
    S2 C2 . 1.627(5) ?
    N7 C13 . 1.322(6) ?
    N7 C15 . 1.377(6) ?
    N3 C3 . 1.310(6) ?
    N3 C5 . 1.383(7) ?
    N5 C8 . 1.296(6) ?
    N5 C10 . 1.371(6) ?
    N8 C13 . 1.350(6) ?
    N8 C14 . 1.357(6) ?
    N8 C16 . 1.467(6) ?
    N4 C3 . 1.331(7) ?
    N4 C4 . 1.371(7) ?
    N4 C6 . 1.457(7) ?
    N1 C1 . 1.154(6) ?
    N9 C18 . 1.326(6) ?
    N9 C20 . 1.359(6) ?
    N2 C2 . 1.154(6) ?
    C13 H13A . 0.9300 ?
    N6 C8 . 1.332(6) ?
    N6 C9 . 1.359(6) ?
    N6 C11 . 1.467(6) ?
    C20 C19 . 1.354(7) ?
    C20 H20A . 0.9300 ?
    C15 C14 . 1.350(7) ?
    C15 H15A . 0.9300 ?
    C18 N10 . 1.328(6) ?
    C18 H18A . 0.9300 ?
    C8 H8A . 0.9300 ?
    C10 C9 . 1.345(7) ?
    C10 H10A . 0.9300 ?
    C5 C4 . 1.354(8) ?
    C5 H5A . 0.9300 ?
    C14 H14A . 0.9300 ?
    C9 H9A . 0.9300 ?
    C4 H4A . 0.9300 ?
    C3 H3A . 0.9300 ?
    N10 C19 . 1.356(7) ?
    N10 C21 . 1.474(7) ?
    C16 C17 . 1.460(8) ?
    C16 H16A . 0.9700 ?
    C16 H16B . 0.9700 ?
    C6 C7 . 1.442(8) ?
    C6 H6A . 0.9700 ?
    C6 H6B . 0.9700 ?
    C19 H19A . 0.9300 ?
    C11 C12 . 1.429(9) ?
    C11 H11A . 0.9700 ?
    C11 H11B . 0.9700 ?
    C7 H7A . 0.9600 ?
    C7 H7B . 0.9600 ?
    C7 H7C . 0.9600 ?
    C17 H17A . 0.9600 ?
    C17 H17B . 0.9600 ?
    C17 H17C . 0.9600 ?
    C21 C22 . 1.462(10) ?
    C21 H21A . 0.9700 ?
    C21 H21B . 0.9700 ?
    C22 H22A . 0.9600 ?
    C22 H22B . 0.9600 ?
    C22 H22C . 0.9600 ?
    C12 H12A . 0.9600 ?
    C12 H12B . 0.9600 ?
    C12 H12C . 0.9600 ?
loop_
    _geom_angle_atom_site_label_1
    _geom_angle_atom_site_label_2
    _geom_angle_atom_site_label_3
    _geom_angle_site_symmetry_1
    _geom_angle_site_symmetry_3
    _geom_angle
    _geom_angle_publ_flag
    N3 Cd1 N9 . . 94.24(14) ?
    N3 Cd1 N5 . . 87.15(14) ?
    N9 Cd1 N5 . . 178.61(13) ?
    N3 Cd1 N7 . . 177.92(13) ?
    N9 Cd1 N7 . . 87.36(14) ?
    N5 Cd1 N7 . . 91.26(14) ?
    N3 Cd1 N2 . . 92.07(17) ?
    N9 Cd1 N2 . . 91.78(16) ?
    N5 Cd1 N2 . . 88.03(16) ?
    N7 Cd1 N2 . . 89.21(17) ?
    N3 Cd1 N1 . . 89.13(16) ?
    N9 Cd1 N1 . . 88.71(15) ?
    N5 Cd1 N1 . . 91.45(15) ?
    N7 Cd1 N1 . . 89.58(16) ?
    N2 Cd1 N1 . . 178.67(16) ?
    C13 N7 C15 . . 104.6(4) ?
    C13 N7 Cd1 . . 124.5(3) ?
    C15 N7 Cd1 . . 130.9(3) ?
    C3 N3 C5 . . 104.7(4) ?
    C3 N3 Cd1 . . 124.5(3) ?
    C5 N3 Cd1 . . 130.6(4) ?
    C8 N5 C10 . . 104.9(4) ?
    C8 N5 Cd1 . . 124.6(3) ?
    C10 N5 Cd1 . . 130.5(3) ?
    C13 N8 C14 . . 106.6(4) ?
    C13 N8 C16 . . 125.4(4) ?
    C14 N8 C16 . . 128.0(4) ?
    C3 N4 C4 . . 106.5(4) ?
    C3 N4 C6 . . 126.2(5) ?
    C4 N4 C6 . . 127.3(5) ?
    C1 N1 Cd1 . . 148.8(4) ?
    N1 C1 S1 . . 178.7(5) ?
    C18 N9 C20 . . 104.9(4) ?
    C18 N9 Cd1 . . 125.6(3) ?
    C20 N9 Cd1 . . 127.8(3) ?
    C2 N2 Cd1 . . 152.1(4) ?
    N2 C2 S2 . . 178.3(5) ?
    N7 C13 N8 . . 112.0(4) ?
    N7 C13 H13A . . 124.0 ?
    N8 C13 H13A . . 124.0 ?
    C8 N6 C9 . . 106.5(4) ?
    C8 N6 C11 . . 126.1(5) ?
    C9 N6 C11 . . 127.4(5) ?
    C19 C20 N9 . . 109.4(5) ?
    C19 C20 H20A . . 125.3 ?
    N9 C20 H20A . . 125.3 ?
    C14 C15 N7 . . 109.9(5) ?
    C14 C15 H15A . . 125.0 ?
    N7 C15 H15A . . 125.0 ?
    N9 C18 N10 . . 112.2(5) ?
    N9 C18 H18A . . 123.9 ?
    N10 C18 H18A . . 123.9 ?
    N5 C8 N6 . . 112.6(4) ?
    N5 C8 H8A . . 123.7 ?
    N6 C8 H8A . . 123.7 ?
    C9 C10 N5 . . 109.6(5) ?
    C9 C10 H10A . . 125.2 ?
    N5 C10 H10A . . 125.2 ?
    C4 C5 N3 . . 109.4(5) ?
    C4 C5 H5A . . 125.3 ?
    N3 C5 H5A . . 125.3 ?
    C15 C14 N8 . . 106.9(5) ?
    C15 C14 H14A . . 126.6 ?
    N8 C14 H14A . . 126.6 ?
    C10 C9 N6 . . 106.3(5) ?
    C10 C9 H9A . . 126.8 ?
    N6 C9 H9A . . 126.8 ?
    C5 C4 N4 . . 106.5(5) ?
    C5 C4 H4A . . 126.8 ?
    N4 C4 H4A . . 126.8 ?
    N3 C3 N4 . . 112.9(5) ?
    N3 C3 H3A . . 123.5 ?
    N4 C3 H3A . . 123.5 ?
    C18 N10 C19 . . 106.4(4) ?
    C18 N10 C21 . . 125.2(5) ?
    C19 N10 C21 . . 128.3(5) ?
    C17 C16 N8 . . 112.9(5) ?
    C17 C16 H16A . . 109.0 ?
    N8 C16 H16A . . 109.0 ?
    C17 C16 H16B . . 109.0 ?
    N8 C16 H16B . . 109.0 ?
    H16A C16 H16B . . 107.8 ?
    C7 C6 N4 . . 113.2(6) ?
    C7 C6 H6A . . 108.9 ?
    N4 C6 H6A . . 108.9 ?
    C7 C6 H6B . . 108.9 ?
    N4 C6 H6B . . 108.9 ?
    H6A C6 H6B . . 107.7 ?
    C20 C19 N10 . . 107.0(5) ?
    C20 C19 H19A . . 126.5 ?
    N10 C19 H19A . . 126.5 ?
    C12 C11 N6 . . 112.7(6) ?
    C12 C11 H11A . . 109.0 ?
    N6 C11 H11A . . 109.0 ?
    C12 C11 H11B . . 109.0 ?
    N6 C11 H11B . . 109.0 ?
    H11A C11 H11B . . 107.8 ?
    C6 C7 H7A . . 109.5 ?
    C6 C7 H7B . . 109.5 ?
    H7A C7 H7B . . 109.5 ?
    C6 C7 H7C . . 109.5 ?
    H7A C7 H7C . . 109.5 ?
    H7B C7 H7C . . 109.5 ?
    C16 C17 H17A . . 109.5 ?
    C16 C17 H17B . . 109.5 ?
    H17A C17 H17B . . 109.5 ?
    C16 C17 H17C . . 109.5 ?
    H17A C17 H17C . . 109.5 ?
    H17B C17 H17C . . 109.5 ?
    C22 C21 N10 . . 111.3(7) ?
    C22 C21 H21A . . 109.4 ?
    N10 C21 H21A . . 109.4 ?
    C22 C21 H21B . . 109.4 ?
    N10 C21 H21B . . 109.4 ?
    H21A C21 H21B . . 108.0 ?
    C21 C22 H22A . . 109.5 ?
    C21 C22 H22B . . 109.5 ?
    H22A C22 H22B . . 109.5 ?
    C21 C22 H22C . . 109.5 ?
    H22A C22 H22C . . 109.5 ?
    H22B C22 H22C . . 109.5 ?
    C11 C12 H12A . . 109.5 ?
    C11 C12 H12B . . 109.5 ?
    H12A C12 H12B . . 109.5 ?
    C11 C12 H12C . . 109.5 ?
    H12A C12 H12C . . 109.5 ?
    H12B C12 H12C . . 109.5 ?
loop_
    _geom_torsion_atom_site_label_1
    _geom_torsion_atom_site_label_2
    _geom_torsion_atom_site_label_3
    _geom_torsion_atom_site_label_4
    _geom_torsion_site_symmetry_1
    _geom_torsion_site_symmetry_2
    _geom_torsion_site_symmetry_3
    _geom_torsion_site_symmetry_4
    _geom_torsion
    _geom_torsion_publ_flag
    N3 Cd1 N7 C13 . . . . -103(4) ?
    N9 Cd1 N7 C13 . . . . 36.8(4) ?
    N5 Cd1 N7 C13 . . . . -143.4(4) ?
    N2 Cd1 N7 C13 . . . . 128.6(4) ?
    N1 Cd1 N7 C13 . . . . -51.9(4) ?
    N3 Cd1 N7 C15 . . . . 81(4) ?
    N9 Cd1 N7 C15 . . . . -138.7(4) ?
    N5 Cd1 N7 C15 . . . . 41.1(4) ?
    N2 Cd1 N7 C15 . . . . -46.9(4) ?
    N1 Cd1 N7 C15 . . . . 132.6(4) ?
    N9 Cd1 N3 C3 . . . . 142.9(4) ?
    N5 Cd1 N3 C3 . . . . -36.9(4) ?
    N7 Cd1 N3 C3 . . . . -77(4) ?
    N2 Cd1 N3 C3 . . . . 51.0(4) ?
    N1 Cd1 N3 C3 . . . . -128.4(4) ?
    N9 Cd1 N3 C5 . . . . -42.8(4) ?
    N5 Cd1 N3 C5 . . . . 137.4(4) ?
    N7 Cd1 N3 C5 . . . . 97(4) ?
    N2 Cd1 N3 C5 . . . . -134.7(4) ?
    N1 Cd1 N3 C5 . . . . 45.9(4) ?
    N3 Cd1 N5 C8 . . . . 105.4(4) ?
    N9 Cd1 N5 C8 . . . . -69(5) ?
    N7 Cd1 N5 C8 . . . . -76.0(4) ?
    N2 Cd1 N5 C8 . . . . 13.2(4) ?
    N1 Cd1 N5 C8 . . . . -165.6(4) ?
    N3 Cd1 N5 C10 . . . . -75.3(5) ?
    N9 Cd1 N5 C10 . . . . 111(5) ?
    N7 Cd1 N5 C10 . . . . 103.4(5) ?
    N2 Cd1 N5 C10 . . . . -167.4(5) ?
    N1 Cd1 N5 C10 . . . . 13.8(5) ?
    N3 Cd1 N1 C1 . . . . 95.1(8) ?
    N9 Cd1 N1 C1 . . . . -170.6(9) ?
    N5 Cd1 N1 C1 . . . . 8.0(9) ?
    N7 Cd1 N1 C1 . . . . -83.3(8) ?
    N2 Cd1 N1 C1 . . . . -59(6) ?
    Cd1 N1 C1 S1 . . . .  12E1(2)
                                 ?
    N3 Cd1 N9 C18 . . . . 82.4(4) ?
    N5 Cd1 N9 C18 . . . . -103(5) ?
    N7 Cd1 N9 C18 . . . . -96.3(4) ?
    N2 Cd1 N9 C18 . . . . 174.6(4) ?
    N1 Cd1 N9 C18 . . . . -6.7(4) ?
    N3 Cd1 N9 C20 . . . . -115.1(4) ?
    N5 Cd1 N9 C20 . . . . 59(5) ?
    N7 Cd1 N9 C20 . . . . 66.2(4) ?
    N2 Cd1 N9 C20 . . . . -22.9(4) ?
    N1 Cd1 N9 C20 . . . . 155.9(4) ?
    N3 Cd1 N2 C2 . . . . 76.6(10) ?
    N9 Cd1 N2 C2 . . . . -17.7(10) ?
    N5 Cd1 N2 C2 . . . . 163.7(10) ?
    N7 Cd1 N2 C2 . . . . -105.1(10) ?
    N1 Cd1 N2 C2 . . . . -129(6) ?
    Cd1 N2 C2 S2 . . . . -23(18) ?
    C15 N7 C13 N8 . . . . 0.7(6) ?
    Cd1 N7 C13 N8 . . . . -175.8(3) ?
    C14 N8 C13 N7 . . . . -2.3(6) ?
    C16 N8 C13 N7 . . . . 179.1(4) ?
    C18 N9 C20 C19 . . . . 0.0(6) ?
    Cd1 N9 C20 C19 . . . . -165.4(4) ?
    C13 N7 C15 C14 . . . . 1.2(6) ?
    Cd1 N7 C15 C14 . . . . 177.4(3) ?
    C20 N9 C18 N10 . . . . 0.4(6) ?
    Cd1 N9 C18 N10 . . . . 166.2(3) ?
    C10 N5 C8 N6 . . . . -0.4(6) ?
    Cd1 N5 C8 N6 . . . . 179.1(3) ?
    C9 N6 C8 N5 . . . . -0.1(7) ?
    C11 N6 C8 N5 . . . . -178.3(5) ?
    C8 N5 C10 C9 . . . . 0.7(6) ?
    Cd1 N5 C10 C9 . . . . -178.8(4) ?
    C3 N3 C5 C4 . . . . 0.5(6) ?
    Cd1 N3 C5 C4 . . . . -174.7(4) ?
    N7 C15 C14 N8 . . . . -2.6(6) ?
    C13 N8 C14 C15 . . . . 3.0(6) ?
    C16 N8 C14 C15 . . . . -178.6(5) ?
    N5 C10 C9 N6 . . . . -0.7(7) ?
    C8 N6 C9 C10 . . . . 0.5(6) ?
    C11 N6 C9 C10 . . . . 178.7(5) ?
    N3 C5 C4 N4 . . . . -1.0(6) ?
    C3 N4 C4 C5 . . . . 1.0(6) ?
    C6 N4 C4 C5 . . . . 179.7(5) ?
    C5 N3 C3 N4 . . . . 0.2(6) ?
    Cd1 N3 C3 N4 . . . . 175.7(3) ?
    C4 N4 C3 N3 . . . . -0.8(6) ?
    C6 N4 C3 N3 . . . . -179.4(5) ?
    N9 C18 N10 C19 . . . . -0.6(6) ?
    N9 C18 N10 C21 . . . . -178.0(5) ?
    C13 N8 C16 C17 . . . . -80.3(7) ?
    C14 N8 C16 C17 . . . . 101.5(7) ?
    C3 N4 C6 C7 . . . . 70.8(9) ?
    C4 N4 C6 C7 . . . . -107.5(7) ?
    N9 C20 C19 N10 . . . . -0.3(7) ?
    C18 N10 C19 C20 . . . . 0.5(6) ?
    C21 N10 C19 C20 . . . . 177.9(6) ?
    C8 N6 C11 C12 . . . . 79.8(9) ?
    C9 N6 C11 C12 . . . . -98.2(8) ?
    C18 N10 C21 C22 . . . . 104.3(7) ?
    C19 N10 C21 C22 . . . . -72.6(9) ?
loop_
    _geom_hbond_atom_site_label_D
    _geom_hbond_atom_site_label_H
    _geom_hbond_atom_site_label_A
    _geom_hbond_site_symmetry_A
    _geom_hbond_distance_DH
    _geom_hbond_distance_HA
    _geom_hbond_distance_DA
    _geom_hbond_angle_DHA
    _geom_hbond_publ_flag
    C18 H18A N1 ? 0.93 2.814 3.324(8) 116 y
    C8 H8A N2 ? 0.93 2.722 3.279(8) 119 y
    C3 H3A N5 ? 0.93 2.973 3.346(7) 106 y
    C5 H5A N1 2_667 0.93 2.978 3.873(8) 162 y
