# Supplementary material for: Tetra­kis(1-ethyl-1H-imidazole-κN 3)bis­(thio­cyanato-κN)cadmium(II)
Source: Acta Crystallogr Sect E Struct Rep Online. 2010 Feb 13;66(Pt 3):m290. doi: 10.1107/S1600536810004964 (PMC2983676; doi:10.1107/S1600536810004964)
Supplement: Supplementary file 2 [file e-66-0m290-Isup2.hkl]

# 
# h,k,l, Fc-squared, Fo-squared, sigma(Fo-squared) and status flag 
# 
data_I
_shelx_title ' L in P-1' 
_shelx_refln_list_code          4 
_shelx_F_calc_maximum      209.02 
_exptl_crystal_F_000       628.00 
_reflns_d_resolution_high  0.8114 
 
loop_ 
 _symmetry_equiv_pos_as_xyz 
 'x, y, z' 
 '-x, -y, -z' 
 
_cell_length_a     9.0580 
_cell_length_b    13.5320 
_cell_length_c    13.5710 
_cell_angle_alpha  69.450 
_cell_angle_beta   70.880 
_cell_angle_gamma  89.020 
 
_shelx_F_squared_multiplier     1.000 
 
loop_ 
 _refln_index_h 
 _refln_index_k 
 _refln_index_l 
 _refln_F_squared_calc 
 _refln_F_squared_meas 
 _refln_F_squared_sigma 
 _refln_observed_status 
   1   0   0     1183.57     1384.67     12.41 o 
   2   0   0     1119.79     1282.59     16.83 o 
   3   0   0      177.20      189.52      8.65 o 
   4   0   0       37.79       41.97      7.12 o 
   5   0   0     2377.65     2452.41     38.26 o 
   6   0   0      218.66      232.75     14.77 o 
   7   0   0      344.87      356.48     19.68 o 
   8   0   0      354.79      382.91     22.43 o 
   9   0   0        0.04       12.23     11.86 o 
  10   0   0      115.95      143.44     18.87 o 
 -10   1   0        3.11       16.73     12.98 o 
  -9   1   0      383.05      386.77     26.19 o 
  -8   1   0       87.01       70.71     15.12 o 
  -7   1   0      455.98      506.71     23.22 o 
  -6   1   0      239.14      246.22     14.78 o 
  -5   1   0       93.72      101.39      9.38 o 
  -4   1   0     2960.51     3163.23     38.10 o 
  -3   1   0       10.35       15.73      4.25 o 
  -2   1   0      203.50      213.55      7.30 o 
  -1   1   0     4908.27     4403.49     25.75 o 
   0   1   0       10.30       19.78      1.06 o 
   1   1   0     5023.86     5140.52    112.89 o 
   3   1   0       36.07       36.11      5.25 o 
   4   1   0     3846.51     4169.99     45.20 o 
   5   1   0        0.66        3.87      5.24 o 
   6   1   0      867.03      859.79     26.65 o 
   7   1   0      675.94      693.46     26.93 o 
   8   1   0       86.83       79.21     14.37 o 
   9   1   0      137.59       82.62     17.37 o 
  10   1   0        4.44      -11.73     11.73 o 
 -10   2   0       68.16       99.92     15.74 o 
  -9   2   0        0.05      -14.23     14.23 o 
  -8   2   0      520.88      517.92     25.11 o 
  -7   2   0      755.72      831.40     28.72 o 
  -6   2   0      175.50      158.79     13.76 o 
  -5   2   0     2186.39     2349.96     37.49 o 
  -4   2   0        1.77       -5.12      5.12 o 
  -3   2   0     1200.81     1199.26     20.72 o 
  -2   2   0      910.97      937.23     15.33 o 
  -1   2   0     1626.93     1655.51     17.13 o 
   1   2   0      277.03      244.87      6.95 o 
   2   2   0     1584.46     1714.00     22.02 o 
   3   2   0     3353.71     3730.36     38.21 o 
   4   2   0      309.54      335.61     14.19 o 
   5   2   0      976.28     1030.17     25.85 o 
   6   2   0      111.49      103.38     12.75 o 
   7   2   0      255.85      261.03     19.28 o 
   8   2   0      417.31      441.54     25.07 o 
   9   2   0        0.38       14.98     10.98 o 
  10   2   0       92.11       81.57     17.99 o 
 -10   3   0        1.39        5.12     16.35 o 
  -9   3   0      222.35      228.67     22.02 o 
  -8   3   0       46.81       54.45     13.11 o 
  -7   3   0      247.27      254.02     17.90 o 
  -6   3   0     1095.57     1027.53     28.13 o 
  -5   3   0       30.54       43.58      8.62 o 
  -4   3   0     3575.95     3268.68     40.63 o 
  -3   3   0      179.79      166.60      8.65 o 
  -2   3   0      540.19      585.77     13.32 o 
  -1   3   0    43689.24    37974.35    510.91 o 
   0   3   0       81.25       86.24      3.50 o 
   1   3   0     8079.00     7894.53    189.84 o 
   2   3   0      105.56      116.42      6.76 o 
   3   3   0        2.80        7.99      4.74 o 
   4   3   0     1280.93     1386.30     27.57 o 
   5   3   0      122.22      149.43     11.75 o 
   6   3   0     1102.72     1110.89     31.02 o 
   7   3   0      574.48      586.74     26.01 o 
   8   3   0       10.51       18.48     11.48 o 
   9   3   0      137.79      152.48     18.25 o 
  10   3   0        8.06      -10.98     16.98 o 
 -10   4   0      197.07      220.69     22.01 o 
  -9   4   0        5.72      -14.60     14.60 o 
  -8   4   0      837.25      822.83     33.25 o 
  -7   4   0      262.07      262.56     17.78 o 
  -6   4   0       20.18       21.85      9.11 o 
  -5   4   0     1135.14     1135.13     27.81 o 
  -4   4   0      562.98      475.00     16.39 o 
  -3   4   0     3573.75     3291.96     38.11 o 
  -2   4   0     4433.42     4361.40     40.43 o 
  -1   4   0      450.49      477.33     12.39 o 
   0   4   0      482.60      483.68     10.51 o 
   1   4   0     2268.14     2407.58     28.47 o 
   2   4   0     1338.06     1321.59     23.03 o 
   3   4   0     6742.67     7224.39     61.46 o 
   4   4   0       17.05       20.73      6.87 o 
   5   4   0        1.36       -2.00      7.11 o 
   6   4   0       74.91       70.09     12.24 o 
   7   4   0      205.28      198.91     20.02 o 
   8   4   0      182.67      154.81     17.76 o 
   9   4   0        0.22       -6.12     14.23 o 
 -10   5   0        0.29        7.99     14.23 o 
  -9   5   0      116.18       93.84     17.37 o 
  -8   5   0      188.13      148.45     18.01 o 
  -7   5   0      423.94      434.62     22.58 o 
  -6   5   0     2090.04     1950.29     40.12 o 
  -5   5   0        0.12       12.48      6.37 o 
  -4   5   0      724.41      647.12     19.71 o 
  -3   5   0      120.23      151.26      9.38 o 
  -2   5   0     2194.72     2407.57     32.17 o 
  -1   5   0    20190.15    17318.80    363.63 o 
   0   5   0      230.18      208.61      6.97 o 
   1   5   0     1269.63     1231.12     22.34 o 
   2   5   0      294.65      327.59     13.06 o 
   3   5   0     1836.75     2025.10     34.00 o 
   4   5   0     2500.61     2524.93     40.79 o 
   5   5   0       59.83       56.59      9.62 o 
   6   5   0      236.36      246.08     17.02 o 
   7   5   0       91.67       98.58     14.99 o 
   8   5   0        3.83       -7.86     11.23 o 
   9   5   0      116.16       87.34     18.74 o 
 -10   6   0       98.73      117.06     19.24 o 
  -9   6   0       17.10       32.21     14.11 o 
  -8   6   0      141.98      126.87     16.75 o 
  -7   6   0       92.23       82.09     12.87 o 
  -6   6   0       51.33       53.83     10.74 o 
  -5   6   0     2358.42     2154.85     40.07 o 
  -4   6   0      358.57      363.37     15.69 o 
  -3   6   0      453.04      408.87     15.22 o 
  -2   6   0     4300.94     4563.77     48.39 o 
  -1   6   0       59.71       79.86      7.87 o 
   0   6   0     4004.35     4235.37     83.03 o 
   1   6   0     1026.62       -3.69      6.11 o 
   2   6   0      932.15       -4.06      6.85 o 
   3   6   0     2543.86     2675.48     41.52 o 
   4   6   0        4.53       -2.62      9.24 o 
   5   6   0     1080.63     1045.33     30.87 o 
   6   6   0      467.15      493.76     24.09 o 
   7   6   0       60.18       61.45     12.24 o 
   8   6   0       48.76       43.46     14.74 o 
   9   6   0        0.40        3.99     12.48 o 
  -9   7   0      228.21      196.63     23.01 o 
  -8   7   0      114.14      113.84     16.87 o 
  -7   7   0       87.48      101.57     14.49 o 
  -6   7   0      151.65      150.55     13.75 o 
  -5   7   0        2.52        2.87      8.36 o 
  -4   7   0      304.14      303.13     15.80 o 
  -3   7   0     1664.70     1625.76     32.78 o 
  -2   7   0     1517.39     1611.74     30.85 o 
  -1   7   0     2456.78     2725.85     38.91 o 
   0   7   0       42.32       46.00     11.62 o 
   1   7   0       68.79       61.98      7.50 o 
   2   7   0     2371.87     2343.41     38.95 o 
   3   7   0      505.62      529.17     20.62 o 
   4   7   0      634.09      611.74     23.03 o 
   5   7   0        2.37       -9.99     11.73 o 
   6   7   0      300.85      316.19     21.29 o 
   7   7   0      153.04      136.51     18.13 o 
   8   7   0        3.54        6.24     12.48 o 
  -9   8   0       24.85        2.62     15.86 o 
  -8   8   0       84.72       71.70     14.87 o 
  -7   8   0      562.61      524.68     27.75 o 
  -6   8   0       52.71       46.34     12.86 o 
  -5   8   0      451.70      400.13     19.45 o 
  -4   8   0       40.83       29.85      8.87 o 
  -3   8   0       18.90       25.84      7.37 o 
  -2   8   0     1755.06     1916.23     36.00 o 
  -1   8   0       83.81       85.99     10.87 o 
   0   8   0     3010.54     2863.09     30.78 o 
   1   8   0      112.45      124.28     10.75 o 
   2   8   0      202.70      226.32     14.40 o 
   3   8   0      646.45      640.96     23.54 o 
   4   8   0        3.15        7.24      8.99 o 
   5   8   0      712.91      662.38     27.93 o 
   6   8   0      149.74      151.64     16.25 o 
   7   8   0        0.40       -4.62     11.86 o 
   8   8   0       82.25       90.93     17.24 o 
  -9   9   0      208.39      230.34     23.01 o 
  -8   9   0       83.11       47.97     16.74 o 
  -7   9   0       32.99       29.97     12.49 o 
  -6   9   0      426.61      418.18     23.20 o 
  -5   9   0        5.68       15.48     10.61 o 
  -4   9   0      793.50      753.35     26.47 o 
  -3   9   0      345.59      341.92     18.06 o 
  -2   9   0       12.43       21.35      7.62 o 
  -1   9   0      328.34      378.30     17.43 o 
   0   9   0       24.19       25.37     10.11 o 
   1   9   0     1403.91     1483.05     34.21 o 
   2   9   0     1731.20     1698.29     38.15 o 
   3   9   0       17.41       17.85     10.49 o 
   4   9   0       88.45       97.46     12.74 o 
   5   9   0       30.57        4.99     12.36 o 
   6   9   0       80.88       86.82     14.49 o 
   7   9   0       73.16       88.68     16.74 o 
  -8  10   0      133.18      125.72     19.75 o 
  -7  10   0      509.67      461.21     27.85 o 
  -6  10   0        0.30       10.36     11.73 o 
  -5  10   0      190.91      166.73     17.39 o 
  -4  10   0       88.16       71.09     12.37 o 
  -3  10   0      521.60      539.09     23.36 o 
  -2  10   0     1730.54     1753.67     40.03 o 
  -1  10   0        5.39       26.59      7.86 o 
   0  10   0       97.94       94.20      8.75 o 
   1  10   0      121.08      131.38     13.38 o 
   2  10   0      254.72      259.90     18.28 o 
   3  10   0      753.69      746.68     28.70 o 
   4  10   0        2.61        0.00     12.23 o 
   5  10   0      221.57      254.44     20.14 o 
   6  10   0       23.16       13.23     12.11 o 
   7  10   0        2.01        3.99     13.73 o 
  -8  11   0       20.44       12.11     13.86 o 
  -7  11   0       37.24       53.82     15.11 o 
  -6  11   0      592.46      550.63     30.13 o 
  -5  11   0       28.27       42.08     12.98 o 
  -4  11   0      269.10      297.68     19.90 o 
  -3  11   0       11.64       21.60      9.86 o 
  -2  11   0       45.57       20.86     12.74 o 
  -1  11   0     1053.48     1031.71     32.72 o 
   0  11   0      109.51      127.74     12.12 o 
   1  11   0      541.26      603.05     26.12 o 
   2  11   0      277.25      300.73     20.28 o 
   3  11   0        5.14        9.99      9.99 o 
   4  11   0      260.38      290.58     21.90 o 
   5  11   0       51.48       53.20     15.24 o 
   6  11   0       19.66       19.48     12.48 o 
  -7  12   0       33.40       35.33     12.61 o 
  -6  12   0        0.07      -12.23     12.23 o 
  -5  12   0      264.70      246.78     22.78 o 
  -4  12   0      149.16      156.63     17.63 o 
  -3  12   0      132.68      111.12     17.37 o 
  -2  12   0      175.73      241.73     18.63 o 
  -1  12   0        0.21       10.48      9.36 o 
   0  12   0      471.21      536.97     18.88 o 
   1  12   0      488.08      457.68     23.96 o 
   2  12   0      247.60      206.10     20.27 o 
   3  12   0      180.52      202.32     19.26 o 
   4  12   0        0.22        4.74     12.23 o 
   5  12   0       22.90       12.86     13.61 o 
  -6  13   0      153.92      146.24     20.62 o 
  -5  13   0       14.95       23.22     11.24 o 
  -4  13   0       26.45        4.62     14.36 o 
  -3  13   0       85.38       98.44     15.49 o 
  -2  13   0       31.06       17.23     12.49 o 
  -1  13   0      125.68      129.10     15.87 o 
   0  13   0       19.76       14.54      8.69 o 
   1  13   0       53.00       70.68     14.74 o 
   2  13   0      247.01      238.59     21.27 o 
   3  13   0       20.64       23.10     13.36 o 
   4  13   0      312.23      330.94     26.16 o 
  -5  14   0      309.66      307.40     26.03 o 
  -4  14   0       33.07       40.45     14.23 o 
  -3  14   0        5.62       -2.50     12.48 o 
  -2  14   0        1.65       -9.49     11.11 o 
  -1  14   0        0.27        1.12     10.48 o 
   0  14   0      205.95      206.34     17.32 o 
   1  14   0      105.80      100.20     16.87 o 
   2  14   0       14.64       16.48     14.23 o 
   3  14   0       40.28       50.69     13.98 o 
  -4  15   0      115.01      164.43     19.37 o 
  -3  15   0      234.07      210.13     22.26 o 
  -2  15   0        5.81        2.62     14.48 o 
  -1  15   0       36.60       43.08     14.11 o 
   0  15   0        5.95        8.75      8.50 o 
   1  15   0       44.88       41.71     16.48 o 
   0 -15   1       31.32       41.19     22.91 o 
   1 -15   1        6.80       12.23     13.48 o 
   2 -15   1       94.97      122.05     20.24 o 
   3 -15   1       65.54       66.07     17.23 o 
  -2 -14   1       40.69       47.07     13.86 o 
  -1 -14   1      112.24      116.32     17.62 o 
   0 -14   1       31.97       55.08     10.38 o 
   1 -14   1       61.86       46.71     14.49 o 
   2 -14   1        1.00       -6.12     12.11 o 
   3 -14   1       83.53       65.21     13.99 o 
   4 -14   1      120.67      110.21     21.37 o 
   5 -14   1       16.72        4.12     15.73 o 
  -4 -13   1        7.82      -15.23     17.35 o 
  -3 -13   1       85.23      103.43     15.99 o 
  -2 -13   1       53.77       34.22     16.61 o 
  -1 -13   1       47.89       32.72     15.11 o 
   0 -13   1      243.15      252.46     32.65 o 
   1 -13   1        0.01       -1.12     11.48 o 
   2 -13   1      209.69      250.15     20.51 o 
   3 -13   1        9.29       13.73     10.49 o 
   4 -13   1        0.27        0.00     10.86 o 
   5 -13   1       71.48      105.79     14.36 o 
   6 -13   1        1.62        9.24     12.61 o 
  -5 -12   1        8.01       17.85     13.11 o 
  -4 -12   1       59.83       68.31     15.86 o 
  -3 -12   1       18.06       -2.37     13.98 o 
  -2 -12   1      599.57      667.72     31.39 o 
  -1 -12   1      457.22      426.11     25.96 o 
   0 -12   1       68.18       65.18      9.76 o 
   1 -12   1       29.88       25.97     13.48 o 
   2 -12   1       22.25       23.10     11.99 o 
   3 -12   1      185.05      184.96     19.13 o 
   4 -12   1      155.43      158.52     18.75 o 
   5 -12   1        0.03      -11.36     12.86 o 
   6 -12   1       26.41       -6.12     14.98 o 
   7 -12   1       15.21       14.48     14.11 o 
  -6 -11   1       56.02       62.44     16.48 o 
  -5 -11   1       83.52       85.94     17.86 o 
  -4 -11   1       17.42       12.73     12.61 o 
  -3 -11   1        2.32       -6.37     11.73 o 
  -2 -11   1      166.86      163.93     18.01 o 
  -1 -11   1      475.06      472.38     25.72 o 
   0 -11   1     1540.86     1588.52     54.97 o 
   1 -11   1        8.62       -1.75     10.49 o 
   2 -11   1      549.09      555.59     25.37 o 
   3 -11   1       30.25       13.98     10.61 o 
   4 -11   1       96.60      116.45     13.49 o 
   5 -11   1      431.11      442.54     24.45 o 
   6 -11   1        9.84      -10.11     13.36 o 
   7 -11   1       95.08       84.95     17.49 o 
   8 -11   1       22.10       54.06     14.73 o 
  -6 -10   1       22.35       12.86     15.36 o 
  -5 -10   1       73.23       53.46     16.99 o 
  -4 -10   1      153.78      157.39     16.50 o 
  -3 -10   1       76.73       57.09     13.12 o 
  -2 -10   1      414.60      443.18     22.45 o 
  -1 -10   1      154.58      140.68     15.13 o 
   0 -10   1       60.79       53.57      8.01 o 
   1 -10   1     1656.77     1625.01     38.84 o 
   2 -10   1      382.22      415.32     21.19 o 
   3 -10   1      480.36      532.48     24.10 o 
   4 -10   1      170.69      181.21     15.88 o 
   5 -10   1        1.00      -10.48     10.73 o 
   6 -10   1      298.35      280.19     21.78 o 
   7 -10   1      147.27      142.49     19.00 o 
   8 -10   1       98.77      116.93     19.24 o 
  -7  -9   1       39.50       14.61     16.86 o 
  -6  -9   1       64.66       57.20     14.61 o 
  -5  -9   1      142.59      149.50     17.25 o 
  -4  -9   1        2.99        1.87      8.86 o 
  -3  -9   1      538.10      513.18     23.86 o 
  -2  -9   1      898.23      903.91     30.03 o 
  -1  -9   1      568.30      613.70     23.51 o 
   0  -9   1      123.60      135.58      8.70 o 
   1  -9   1        0.69        9.11      6.99 o 
   2  -9   1      780.68      780.09     25.60 o 
   3  -9   1      968.80      985.36     29.32 o 
   4  -9   1      272.60      284.78     17.16 o 
   5  -9   1      568.65      600.77     25.25 o 
   6  -9   1       26.11       21.23     11.24 o 
   7  -9   1      319.57      274.10     21.29 o 
   8  -9   1      141.17      162.98     17.50 o 
   9  -9   1       42.41       69.55     14.86 o 
  -7  -8   1       29.94       42.33     14.23 o 
  -6  -8   1      138.72      124.87     18.75 o 
  -5  -8   1      152.62      129.52     16.63 o 
  -4  -8   1       54.65       67.32     12.24 o 
  -3  -8   1      141.60      144.55     14.50 o 
  -2  -8   1      670.82      662.69     24.05 o 
  -1  -8   1     1012.28     1060.58     28.11 o 
   0  -8   1      117.50      105.82     11.00 o 
   1  -8   1     2580.23     2652.47     42.75 o 
   2  -8   1      143.42      150.47     12.51 o 
   3  -8   1      207.03      214.18     14.40 o 
   4  -8   1      393.91      401.86     19.07 o 
   5  -8   1        3.60        7.24      9.36 o 
   6  -8   1      544.08      497.06     24.49 o 
   7  -8   1      159.11      162.91     16.13 o 
   8  -8   1       20.35       18.10     12.86 o 
   9  -8   1      146.12      171.10     19.37 o 
  -8  -7   1      181.76      225.16     22.13 o 
  -7  -7   1       32.47       20.98     14.23 o 
  -6  -7   1      169.14      150.92     17.51 o 
  -5  -7   1       85.50      101.95     12.24 o 
  -4  -7   1        4.98       13.48      8.24 o 
  -3  -7   1     2946.54     2922.80     48.91 o 
  -2  -7   1     1036.76     1182.56     29.02 o 
  -1  -7   1      156.34      155.79     11.76 o 
   0  -7   1      206.86      203.79     14.03 o 
   1  -7   1       62.95       82.84      8.75 o 
   2  -7   1     3970.33     4433.96     52.54 o 
   3  -7   1     1898.90     1985.57     35.96 o 
   4  -7   1      127.86      142.68     12.50 o 
   5  -7   1       12.44        2.87      7.74 o 
   6  -7   1       85.05       94.83     11.99 o 
   7  -7   1      219.73      192.18     18.27 o 
   8  -7   1      223.49      229.30     20.14 o 
   9  -7   1       39.99       37.83     14.73 o 
  -8  -6   1       15.72       26.34     13.61 o 
  -7  -6   1      208.97      246.91     19.64 o 
  -6  -6   1      636.38      638.97     29.16 o 
  -5  -6   1       58.97       38.97     12.99 o 
  -4  -6   1      223.32      214.70     14.15 o 
  -3  -6   1      590.63      676.76     22.41 o 
  -2  -6   1     2319.91     2264.32     37.43 o 
  -1  -6   1     4425.39     4913.45     52.42 o 
   0  -6   1       47.82       52.61      5.24 o 
   1  -6   1      867.34      885.94     21.19 o 
   2  -6   1      367.61      409.04     15.33 o 
   3  -6   1     1680.51     1810.13     31.96 o 
   4  -6   1     4506.02     4669.01     56.36 o 
   5  -6   1        3.55        7.36      7.49 o 
   6  -6   1      257.64      255.32     16.90 o 
   7  -6   1       21.53       17.85     10.36 o 
   8  -6   1       50.66       65.69     13.99 o 
   9  -6   1      152.83      120.00     18.62 o 
  10  -6   1        4.70        1.37     15.10 o 
  -9  -5   1        0.14       23.09     13.73 o 
  -8  -5   1       31.65       34.46     15.36 o 
  -7  -5   1       56.29       84.68     13.36 o 
  -6  -5   1      285.81      254.96     19.66 o 
  -5  -5   1      434.93      399.12     20.21 o 
  -4  -5   1       21.53       14.48      8.12 o 
  -3  -5   1     3867.03     4134.78     51.40 o 
  -2  -5   1      815.48      915.50     22.30 o 
  -1  -5   1      835.65      878.39     20.32 o 
   0  -5   1     6377.39     7069.62     90.45 o 
   1  -5   1      578.08      577.07     16.06 o 
   2  -5   1     1703.26     1987.86     29.73 o 
   3  -5   1      667.88      688.01     18.45 o 
   4  -5   1      605.05      514.17     17.90 o 
   5  -5   1     2355.38     2109.55     38.47 o 
   6  -5   1      306.62      286.35     17.54 o 
   7  -5   1      128.95      122.63     13.63 o 
   8  -5   1      169.22      154.05     17.63 o 
   9  -5   1        0.02       -4.49     11.61 o 
  10  -5   1      145.19      163.10     21.12 o 
  -9  -4   1      185.39      147.91     23.13 o 
  -8  -4   1       11.70       -6.87     11.73 o 
  -7  -4   1      390.83      383.29     23.44 o 
  -6  -4   1       21.35       35.21     11.74 o 
  -5  -4   1        0.28       12.73      7.11 o 
  -4  -4   1     2093.80     2127.62     37.61 o 
  -3  -4   1     1416.70     1576.01     30.07 o 
  -2  -4   1     2602.21     2492.72     33.67 o 
  -1  -4   1     4352.75     4959.04     44.56 o 
   0  -4   1       16.04       19.63      3.11 o 
   1  -4   1     9565.12    11213.08     66.54 o 
   2  -4   1     3246.11     3455.88     36.19 o 
   3  -4   1     3121.67     3200.17     37.88 o 
   4  -4   1     2121.61     1990.78     32.65 o 
   5  -4   1        0.10       10.48      5.87 o 
   6  -4   1      473.56      430.88     19.35 o 
   7  -4   1      318.63      311.99     18.92 o 
   8  -4   1      367.68      361.91     22.56 o 
   9  -4   1      192.31      160.82     19.01 o 
  10  -4   1        0.05       11.48     15.10 o 
  -9  -3   1        1.95      -10.11     14.10 o 
  -8  -3   1      181.74      182.19     18.26 o 
  -7  -3   1      459.69      452.13     25.59 o 
  -6  -3   1      261.66      296.28     17.66 o 
  -5  -3   1      125.49      121.04     10.50 o 
  -4  -3   1       12.68       18.10      7.87 o 
  -3  -3   1       93.56       82.53      8.00 o 
  -2  -3   1     1552.29     1569.99     24.73 o 
  -1  -3   1      472.87      454.01     12.02 o 
   0  -3   1    11172.88    10148.88    224.01 o 
   1  -3   1      762.53      924.77     15.62 o 
   2  -3   1       35.49       38.36      4.75 o 
   3  -3   1     2777.20     2737.02     32.82 o 
   4  -3   1      132.83      141.66      9.51 o 
   5  -3   1     3708.45     3568.17     46.80 o 
   6  -3   1       62.33       75.71      9.62 o 
   7  -3   1      242.99      254.39     16.78 o 
   8  -3   1      234.83      238.02     19.77 o 
   9  -3   1        0.19        5.49     12.98 o 
  10  -3   1      425.64      466.63     29.95 o 
  -9  -2   1      134.57      161.72     20.62 o 
  -8  -2   1       66.87       77.94     16.11 o 
  -7  -2   1      499.51      540.89     24.73 o 
  -6  -2   1      456.81      454.75     21.47 o 
  -5  -2   1       58.46       51.97      9.87 o 
  -4  -2   1     7951.05     8700.22     72.50 o 
  -3  -2   1      123.03      153.94      8.89 o 
  -2  -2   1       55.86       52.26      5.50 o 
  -1  -2   1     2861.57     3459.28     29.57 o 
   0  -2   1       16.39       19.98      2.16 o 
   1  -2   1    17266.99    18067.90    282.76 o 
   2  -2   1     2700.61     2819.12     27.37 o 
   3  -2   1      787.02      697.40     15.93 o 
   4  -2   1      458.42      428.92     14.62 o 
   5  -2   1       67.61       76.23      9.62 o 
   6  -2   1      770.78      762.49     23.85 o 
   7  -2   1      328.19      340.40     19.55 o 
   8  -2   1       83.90       61.47     14.37 o 
   9  -2   1      190.10      186.08     19.88 o 
  10  -2   1        6.73       12.48     14.48 o 
 -10  -1   1       53.30       63.44     16.48 o 
  -9  -1   1        0.76        7.11     10.11 o 
  -8  -1   1      627.56      645.12     29.65 o 
  -7  -1   1      428.70      377.07     21.95 o 
  -6  -1   1      142.92      128.18     13.13 o 
  -5  -1   1     1069.81     1124.19     27.40 o 
  -4  -1   1      789.98      872.23     22.04 o 
  -3  -1   1     4075.34     4767.08     44.31 o 
  -2  -1   1     8178.15     7790.02    196.52 o 
  -1  -1   1      348.30      355.26      8.37 o 
   1  -1   1      429.94      428.74      7.82 o 
   2  -1   1    18327.57    14627.43    266.80 o 
   3  -1   1     6039.51     6557.55     47.90 o 
   4  -1   1       12.96       16.86      5.49 o 
   5  -1   1       15.47       12.36      6.24 o 
   6  -1   1        2.52        4.49      6.62 o 
   7  -1   1      824.68      900.68     28.50 o 
   8  -1   1      515.73      584.99     25.99 o 
   9  -1   1        9.91        0.00     13.61 o 
  10  -1   1      108.72       67.22     18.37 o 
 -10   0   1        5.27       13.61     13.98 o 
  -9   0   1       67.11       44.59     15.36 o 
  -8   0   1      104.19      102.59     16.37 o 
  -7   0   1      366.06      381.46     21.19 o 
  -6   0   1     1173.06     1124.94     30.17 o 
  -5   0   1       37.85       61.45      9.74 o 
  -4   0   1     2817.16     3040.18     39.31 o 
  -3   0   1      683.90      746.49     16.88 o 
  -2   0   1      321.93      396.34     10.35 o 
  -1   0   1      244.78      368.35      7.59 o 
   0   0   1       70.30       83.56      1.87 o 
   1   0   1     8688.11    10583.75    158.56 o 
   2   0   1     3230.70     3633.84     28.27 o 
   3   0   1      783.09      807.01     16.21 o 
   4   0   1     3777.50     4200.98     43.10 o 
   5   0   1      659.40      692.82     19.95 o 
   6   0   1      483.52      466.20     18.73 o 
   7   0   1       53.10       46.21     10.37 o 
   8   0   1       82.51       87.95     14.24 o 
   9   0   1      505.20      535.04     27.60 o 
  10   0   1       25.16       13.73     16.98 o 
 -10   1   1       81.85       57.83     16.86 o 
  -9   1   1        5.42       15.10     14.60 o 
  -8   1   1      471.02      523.09     25.97 o 
  -7   1   1      163.31      196.97     16.01 o 
  -6   1   1      179.80      190.19     14.26 o 
  -5   1   1     3595.93     3944.11     50.10 o 
  -4   1   1      910.17      985.37     21.98 o 
  -3   1   1     2822.07     2953.57     33.23 o 
  -2   1   1     2025.68     2324.04     24.57 o 
  -1   1   1      151.86      170.25      5.29 o 
   1   1   1     2255.31     2582.19     18.41 o 
   3   1   1     9252.78     8755.01    222.14 o 
   4   1   1        0.10       -0.37      5.87 o 
   5   1   1        2.27        7.86      6.12 o 
   6   1   1      138.59      125.19     12.63 o 
   7   1   1      373.50      379.95     20.19 o 
   8   1   1      396.43      372.95     21.19 o 
   9   1   1        2.16      -13.73     13.73 o 
  10   1   1       72.52       50.58     16.36 o 
 -10   2   1        2.03      -12.11     16.23 o 
  -9   2   1      145.97      133.37     18.25 o 
  -8   2   1      168.20      149.92     17.01 o 
  -7   2   1      480.27      537.15     24.10 o 
  -6   2   1      619.52      579.12     22.03 o 
  -5   2   1        4.48        7.99      8.11 o 
  -4   2   1     1110.35     1094.42     23.46 o 
  -3   2   1     4065.65     4469.44     41.99 o 
  -2   2   1        5.83        9.86      4.49 o 
  -1   2   1     2637.50     2288.24     21.28 o 
   0   2   1        6.12       10.37      3.87 o 
   2   2   1     8198.78     8249.31    191.96 o 
   3   2   1     8311.39    10151.30     63.81 o 
   4   2   1     8065.57     9688.55     70.59 o 
   5   2   1      180.59      169.38     12.64 o 
   6   2   1      267.29      308.45     16.29 o 
   7   2   1      271.38      253.72     18.03 o 
   8   2   1      112.51      102.73     16.50 o 
   9   2   1      245.41      218.46     22.15 o 
  10   2   1       16.80        2.62     16.23 o 
 -10   3   1      100.37      118.43     18.49 o 
  -9   3   1        6.13       -8.11     13.98 o 
  -8   3   1      101.89      118.96     15.49 o 
  -7   3   1      257.91      236.63     18.40 o 
  -6   3   1      394.64      375.94     18.95 o 
  -5   3   1     4309.59     4532.30     55.19 o 
  -4   3   1      427.78      367.26     14.85 o 
  -3   3   1      152.81      146.43      8.52 o 
  -2   3   1     2671.24     2436.65     27.82 o 
  -1   3   1      849.88      814.68     13.91 o 
   0   3   1     1515.67     1464.06     12.68 o 
   1   3   1      307.11      301.34      8.46 o 
   2   3   1      769.91      902.34     16.47 o 
   3   3   1     2569.82     2699.05     33.03 o 
   4   3   1       14.71       27.97      6.37 o 
   5   3   1     2795.27     2682.15     41.15 o 
   6   3   1      440.38      454.03     20.34 o 
   7   3   1      374.79      376.50     20.31 o 
   8   3   1      186.30      176.84     18.01 o 
   9   3   1        0.92        2.25     12.61 o 
  10   3   1       85.37       76.70     18.49 o 
 -10   4   1        1.21       -2.75     17.85 o 
  -9   4   1      347.32      373.44     26.92 o 
  -8   4   1      200.16      237.90     20.01 o 
  -7   4   1      176.24      177.23     16.01 o 
  -6   4   1      204.61      216.14     15.64 o 
  -5   4   1        3.57       -7.74      7.74 o 
  -4   4   1     4239.30     4115.30     48.48 o 
  -3   4   1     1913.44     1789.76     28.30 o 
  -2   4   1      682.34      588.80     14.61 o 
  -1   4   1     8469.47     7719.83     51.97 o 
   0   4   1      440.80      459.16      8.01 o 
   2   4   1     3365.88     3534.26     36.47 o 
   3   4   1      842.39      897.52     20.32 o 
   4   4   1      206.88      243.15     12.78 o 
   5   4   1        3.77       -3.12      7.74 o 
   6   4   1      313.16      398.03     18.67 o 
   7   4   1      825.50      858.05     31.00 o 
   8   4   1       12.80       -4.12     12.11 o 
   9   4   1      138.04       98.24     17.62 o 
  10   4   1       15.85       31.33     15.23 o 
 -10   5   1       59.48       42.71     18.23 o 
  -9   5   1       21.89       20.47     14.11 o 
  -8   5   1      379.27      369.40     23.93 o 
  -7   5   1      813.60      700.15     27.84 o 
  -6   5   1      234.66      221.97     17.28 o 
  -5   5   1     1047.51      894.89     25.97 o 
  -4   5   1      107.45      118.92      9.25 o 
  -3   5   1      393.30      331.40     13.58 o 
  -2   5   1     5967.01     6145.36     52.71 o 
  -1   5   1      321.38      354.18     11.95 o 
   0   5   1     3454.82     3296.77    122.67 o 
   1   5   1      754.65      818.17     17.54 o 
   2   5   1      791.92      882.25     19.68 o 
   3   5   1     6509.96     7292.16     62.91 o 
   4   5   1        1.63       -2.25      7.11 o 
   5   5   1      533.44      489.04     19.62 o 
   6   5   1       98.87       83.48     11.87 o 
   7   5   1      129.09      127.00     15.25 o 
   8   5   1       73.21       82.19     15.49 o 
   9   5   1        5.21        1.25     14.48 o 
  -9   6   1      107.07      102.33     17.62 o 
  -8   6   1       77.04       90.19     13.37 o 
  -7   6   1      129.33       78.25     14.37 o 
  -6   6   1     1635.41     1478.28     37.94 o 
  -5   6   1       18.65       19.98      9.86 o 
  -4   6   1     1889.31     1653.36     33.14 o 
  -3   6   1      117.77      134.08      9.76 o 
  -2   6   1      328.65      348.60     13.82 o 
  -1   6   1     6031.42     6320.18     55.24 o 
   0   6   1      179.98      157.37     11.28 o 
   1   6   1     5906.48     6675.18     56.93 o 
   2   6   1     1532.80     1511.01     28.24 o 
   3   6   1       17.76       14.48      7.99 o 
   4   6   1      949.53      946.42     25.31 o 
   5   6   1       98.40      116.23     12.25 o 
   6   6   1     1189.51     1114.33     34.17 o 
   7   6   1      159.03      184.54     17.50 o 
   8   6   1        0.19       21.34     10.36 o 
   9   6   1       27.21       12.86     15.36 o 
  -9   7   1       20.06       24.22     15.36 o 
  -8   7   1      221.20      199.02     20.26 o 
  -7   7   1      145.69      135.77     14.38 o 
  -6   7   1       11.50       18.73     10.11 o 
  -5   7   1      725.69      653.28     24.57 o 
  -4   7   1      243.57      219.83     14.15 o 
  -3   7   1     1614.86     1405.23     29.95 o 
  -2   7   1     4252.85     4135.96     49.07 o 
  -1   7   1      111.63      145.46      9.63 o 
   0   7   1     2354.41     2432.61     25.40 o 
   1   7   1      695.35      694.20     19.96 o 
   2   7   1     1748.97     1750.08     32.61 o 
   3   7   1     2953.00     3136.11     46.38 o 
   4   7   1        0.29       -4.87      9.61 o 
   5   7   1      292.39      352.63     19.79 o 
   6   7   1      372.13      350.69     22.06 o 
   7   7   1       99.55       77.97     14.49 o 
   8   7   1      220.66      197.50     19.51 o 
   9   7   1        4.16        5.37     13.11 o 
  -9   8   1       69.93       74.06     16.61 o 
  -8   8   1       41.75       41.96     12.74 o 
  -7   8   1      207.26      206.14     19.26 o 
  -6   8   1     1037.33      930.24     32.07 o 
  -5   8   1       26.62       24.10      8.99 o 
  -4   8   1       10.39       11.48      7.74 o 
  -3   8   1        3.84       -7.12      8.11 o 
  -2   8   1      363.65      383.21     17.20 o 
  -1   8   1     3925.23     3870.55     49.94 o 
   0   8   1      317.38      304.82     15.68 o 
   1   8   1      689.86      748.16     22.71 o 
   2   8   1     1040.23     1121.56     27.75 o 
   3   8   1       33.45       30.10      9.37 o 
   4   8   1      611.41      652.04     24.40 o 
   5   8   1      149.38      143.66     15.13 o 
   6   8   1      406.73      391.49     23.44 o 
   7   8   1       25.06       17.73     12.61 o 
   8   8   1        3.06       10.11     13.86 o 
  -9   9   1       21.11       19.23     16.60 o 
  -8   9   1       86.62       73.58     16.99 o 
  -7   9   1      130.67      106.98     16.37 o 
  -6   9   1       13.34      -10.74     13.73 o 
  -5   9   1     1444.78     1358.80     37.43 o 
  -4   9   1      159.97      174.22     14.38 o 
  -3   9   1       80.66       80.22     10.75 o 
  -2   9   1        8.79        2.75      7.86 o 
  -1   9   1        3.57       10.49      7.12 o 
   0   9   1     2212.82     2337.82     29.04 o 
   1   9   1      849.20      831.95     25.51 o 
   2   9   1      660.04      695.58     24.93 o 
   3   9   1      206.95      214.62     15.14 o 
   4   9   1       21.84       31.34     10.24 o 
   5   9   1      631.38      613.54     28.03 o 
   6   9   1      119.13      133.59     17.00 o 
   7   9   1       11.84        1.12     11.73 o 
   8   9   1       40.49       48.20     14.36 o 
  -8  10   1       79.71       95.68     16.86 o 
  -7  10   1      113.95      124.21     17.24 o 
  -6  10   1      355.84      335.23     23.55 o 
  -5  10   1       39.94       24.60     11.86 o 
  -4  10   1      878.30      887.80     30.64 o 
  -3  10   1     1112.77     1111.42     32.77 o 
  -2  10   1      164.05      184.99     15.01 o 
  -1  10   1       41.48       41.59      9.37 o 
   0  10   1        0.11        7.19      4.67 o 
   1  10   1      397.78      401.69     20.57 o 
   2  10   1     1470.40     1459.07     37.23 o 
   3  10   1       43.28       47.08     10.74 o 
   4  10   1      298.96      259.09     20.54 o 
   5  10   1       83.60       68.21     16.37 o 
   6  10   1       42.36       24.10     14.24 o 
   7  10   1       63.72       48.58     17.86 o 
  -8  11   1       31.65       35.58     15.11 o 
  -7  11   1      178.88      153.66     20.75 o 
  -6  11   1        9.04       13.48     14.11 o 
  -5  11   1      644.13      598.72     27.64 o 
  -4  11   1      188.66      202.25     17.39 o 
  -3  11   1      150.69      142.41     16.00 o 
  -2  11   1      894.40      966.87     31.28 o 
  -1  11   1        7.30        3.37     10.36 o 
   0  11   1      576.76      591.15     17.59 o 
   1  11   1      163.84      171.95     15.38 o 
   2  11   1      103.86      143.59     15.62 o 
   3  11   1       93.44      100.96     13.99 o 
   4  11   1       27.11       22.72     12.98 o 
   5  11   1      492.77      482.73     28.09 o 
   6  11   1       24.30        8.74     14.98 o 
   7  11   1        6.14       12.36     13.23 o 
  -7  12   1       10.22       13.23     10.11 o 
  -6  12   1       61.33       76.43     16.74 o 
  -5  12   1       29.43        2.25     15.36 o 
  -4  12   1      699.52      668.67     30.80 o 
  -3  12   1      542.91      553.62     25.99 o 
  -2  12   1       17.32       14.36     11.61 o 
  -1  12   1       41.03       49.70     12.49 o 
   0  12   1       56.75       95.39      9.31 o 
   1  12   1      651.69      675.37     28.78 o 
   2  12   1      466.71      424.21     24.58 o 
   3  12   1        0.91      -11.98     11.98 o 
   4  12   1      195.00       -4.50     13.13 o 
   5  12   1       26.19       -4.87     14.23 o 
   6  12   1       38.23       52.44     12.99 o 
  -6  13   1        2.16       -1.25     14.23 o 
  -5  13   1       43.11       45.08     11.99 o 
  -4  13   1       58.28       53.95     14.86 o 
  -3  13   1      220.41      199.40     20.14 o 
  -2  13   1      487.12      545.90     28.22 o 
  -1  13   1        1.23       -1.00      9.86 o 
   0  13   1       22.28       13.56      8.60 o 
   1  13   1      117.98      108.22     15.12 o 
   2  13   1      100.31       83.84     16.12 o 
   3  13   1      329.08      333.69     23.79 o 
   4  13   1       15.99       13.73     15.23 o 
   5  13   1       58.93       45.58     17.86 o 
  -5  14   1       20.93       23.84     15.61 o 
  -4  14   1       55.46       60.32     14.74 o 
  -3  14   1       69.85       71.07     14.99 o 
  -2  14   1        5.98        2.37     11.61 o 
  -1  14   1      167.88      170.53     21.13 o 
   0  14   1       47.07       37.94     10.48 o 
   1  14   1       56.26       32.84     14.61 o 
   2  14   1        6.91       10.98     12.48 o 
   3  14   1        0.13       -7.74     14.73 o 
   4  14   1      247.14      258.93     25.52 o 
  -4  15   1       91.62       96.19     18.74 o 
  -3  15   1       70.91       91.43     18.61 o 
  -2  15   1       21.73       18.10     14.23 o 
  -1  15   1        0.20       -7.74     11.73 o 
   0  15   1       40.59       23.91     10.00 o 
   1  15   1       82.17       84.31     16.49 o 
   2  15   1        7.85        6.74     12.23 o 
  -1 -14   2       50.01       54.32     15.86 o 
   0 -14   2      148.37      140.47     13.34 o 
   1 -14   2        1.63       -3.87     13.11 o 
   2 -14   2       35.25       41.08     13.86 o 
   3 -14   2       42.27       74.17     16.36 o 
   4 -14   2       52.12       54.82     17.61 o 
  -3 -13   2        0.16        4.12     11.36 o 
  -2 -13   2       31.58       32.21     15.48 o 
  -1 -13   2       15.78       15.98     12.86 o 
   0 -13   2       33.29       24.99      9.98 o 
   1 -13   2      321.40      309.00     24.29 o 
   2 -13   2       20.95       27.96     10.99 o 
   3 -13   2       38.32       33.09     14.98 o 
   4 -13   2       16.97       20.72     13.98 o 
   5 -13   2       10.90       26.84     14.23 o 
   6 -13   2      145.24      155.72     20.25 o 
  -4 -12   2        4.65       34.83     12.86 o 
  -3 -12   2      124.43      128.34     19.12 o 
  -2 -12   2       71.92       80.81     15.86 o 
  -1 -12   2       39.27       39.08     13.86 o 
   0 -12   2      245.82      226.23     14.46 o 
   1 -12   2        1.71       -5.24      9.74 o 
   2 -12   2      480.01      474.11     26.72 o 
   3 -12   2      195.96      186.85     18.26 o 
   4 -12   2       18.78       21.10     11.24 o 
   5 -12   2       11.14       37.45     10.49 o 
   6 -12   2        0.11       11.23     12.48 o 
   7 -12   2       72.37       72.57     18.61 o 
  -5 -11   2       14.89       30.71     14.98 o 
  -4 -11   2       23.82       15.98     12.48 o 
  -3 -11   2        4.81       -7.99     12.11 o 
  -2 -11   2      183.46      178.45     19.26 o 
  -1 -11   2      739.99      722.28     31.32 o 
   0 -11   2       97.58      119.60     35.86 o 
   1 -11   2      391.77      374.67     23.57 o 
   2 -11   2        9.73       -1.87     11.73 o 
   3 -11   2      108.92      172.58     15.12 o 
   4 -11   2      342.73      331.82     22.30 o 
   5 -11   2        2.24        7.49     11.48 o 
   6 -11   2       12.07       10.36     12.11 o 
   7 -11   2       11.61       11.23     13.11 o 
   8 -11   2       40.34       27.34     15.73 o 
  -6 -10   2       27.32       35.33     14.61 o 
  -5 -10   2      270.75      285.18     23.78 o 
  -4 -10   2        4.77       17.97     11.86 o 
  -3 -10   2      128.25      150.61     17.00 o 
  -2 -10   2        3.30        5.74      9.99 o 
  -1 -10   2       87.01       88.46     12.99 o 
   0 -10   2      964.79      915.79     21.86 o 
   1 -10   2       25.76       16.86     13.23 o 
   2 -10   2     1761.14     1784.62     42.67 o 
   3 -10   2      286.97      311.45     19.16 o 
   4 -10   2      129.59      124.00     14.87 o 
   5 -10   2      225.24      236.85     18.02 o 
   6 -10   2       23.79       29.71     12.36 o 
   7 -10   2      237.88      241.20     21.89 o 
   8 -10   2       45.96       42.21     14.48 o 
  -6  -9   2       98.51      113.69     19.99 o 
  -5  -9   2       12.39       44.32     12.86 o 
  -4  -9   2       51.36       43.09     11.74 o 
  -3  -9   2        7.39       24.22      9.74 o 
  -2  -9   2      463.67      418.40     21.84 o 
  -1  -9   2      881.04      918.08     29.40 o 
   0  -9   2        0.88       -2.31      6.34 o 
   1  -9   2      441.84      452.52     21.09 o 
   2  -9   2      227.14      209.55     16.27 o 
   3  -9   2     1045.36     1077.31     30.98 o 
   4  -9   2     1428.81     1485.53     38.84 o 
   5  -9   2       21.24       -2.75     11.74 o 
   6  -9   2       79.41       77.58     13.62 o 
   7  -9   2       76.98       57.46     15.61 o 
   8  -9   2       46.99       44.58     13.86 o 
   9  -9   2      151.80      157.11     20.62 o 
  -7  -8   2       30.31       38.20     13.98 o 
  -6  -8   2       64.18       92.80     17.36 o 
  -5  -8   2      424.88      406.55     24.57 o 
  -4  -8   2       28.74       29.97     10.86 o 
  -3  -8   2      155.67      169.94     14.26 o 
  -2  -8   2      243.48      263.30     16.65 o 
  -1  -8   2      486.29      508.55     21.11 o 
   0  -8   2     1796.17     1766.58     25.69 o 
   1  -8   2        1.81       11.23      7.24 o 
   2  -8   2       20.51       24.10      8.49 o 
   3  -8   2       83.58       80.35     12.00 o 
   4  -8   2      272.40      295.47     17.54 o 
   5  -8   2     1404.63     1315.91     36.30 o 
   6  -8   2       67.42       74.45     13.62 o 
   7  -8   2      277.54      230.58     19.28 o 
   8  -8   2       65.95       64.70     13.74 o 
   9  -8   2       31.90       26.72     16.73 o 
  -8  -7   2        3.30       12.61     14.73 o 
  -7  -7   2       76.37      100.18     16.99 o 
  -6  -7   2      185.93      199.08     20.76 o 
  -5  -7   2        9.06       13.48      9.61 o 
  -4  -7   2      268.89      264.83     17.78 o 
  -3  -7   2       87.94       89.97     11.75 o 
  -2  -7   2      448.23      355.30     17.83 o 
  -1  -7   2      596.62      593.83     20.52 o 
   0  -7   2       25.70       24.49      4.96 o 
   1  -7   2     4775.14     5118.45     57.98 o 
   2  -7   2      683.99      642.17     21.07 o 
   3  -7   2      446.36      483.47     18.97 o 
   4  -7   2      136.01      144.81     12.88 o 
   5  -7   2       38.46       41.21      9.62 o 
   6  -7   2      967.04      933.25     30.55 o 
   7  -7   2      232.20      229.49     18.14 o 
   8  -7   2       20.32       21.47     11.61 o 
   9  -7   2      115.61      130.33     16.24 o 
  10  -7   2        1.26       15.10     12.98 o 
  -8  -6   2      187.86      197.42     22.63 o 
  -7  -6   2      143.55      103.62     20.12 o 
  -6  -6   2      194.95      172.60     19.39 o 
  -5  -6   2      103.26      111.59     13.50 o 
  -4  -6   2       33.01       44.45     10.49 o 
  -3  -6   2     1125.28     1147.36     30.29 o 
  -2  -6   2     1556.66     1576.68     33.47 o 
  -1  -6   2      368.86      371.09     15.45 o 
   0  -6   2     1277.66     1482.83     20.39 o 
   1  -6   2        5.93        6.99      6.37 o 
   2  -6   2      771.41      846.71     22.14 o 
   3  -6   2     2180.57     2240.02     36.83 o 
   4  -6   2      289.17      312.40     15.17 o 
   5  -6   2      810.09      901.93     26.63 o 
   6  -6   2        0.69        5.49      8.61 o 
   7  -6   2       23.51       28.59     11.24 o 
   8  -6   2      244.74      198.96     19.65 o 
   9  -6   2        0.04        2.37     12.23 o 
  10  -6   2      105.17       83.71     18.24 o 
  -8  -5   2        6.69       23.84     12.73 o 
  -7  -5   2      157.40      120.89     18.38 o 
  -6  -5   2      949.99      881.73     32.79 o 
  -5  -5   2      109.60      106.61     14.12 o 
  -4  -5   2      961.64      880.28     27.43 o 
  -3  -5   2      148.11      146.36     13.14 o 
  -2  -5   2      665.41      696.22     20.57 o 
  -1  -5   2     2884.80     3066.06     40.21 o 
   0  -5   2      228.39      227.36      8.02 o 
   1  -5   2     6983.84     7897.16     62.62 o 
   2  -5   2      118.72      149.51     10.26 o 
   3  -5   2      128.09      146.38     10.13 o 
   4  -5   2     1852.30     1736.85     32.65 o 
   5  -5   2        5.96       28.46      7.86 o 
   6  -5   2     2827.12     2545.28     46.05 o 
   7  -5   2      127.76      101.13     13.25 o 
   8  -5   2       54.78       51.95     13.74 o 
   9  -5   2       20.52       31.59     12.48 o 
  10  -5   2        1.53        1.25     14.85 o 
  -9  -4   2        0.01       -5.49     16.60 o 
  -8  -4   2      114.05      116.58     18.37 o 
  -7  -4   2      162.34      159.53     17.00 o 
  -6  -4   2       57.32       45.84     11.99 o 
  -5  -4   2        7.36        2.37      8.36 o 
  -4  -4   2       86.50       92.23     10.37 o 
  -3  -4   2     4097.57     4287.42     51.73 o 
  -2  -4   2     1842.84     1821.84     30.86 o 
  -1  -4   2      482.56      470.03     15.13 o 
   0  -4   2     5364.05     6062.99     35.64 o 
   1  -4   2      635.71      741.78     17.49 o 
   2  -4   2     7819.73     9231.95     64.47 o 
   3  -4   2     2955.71     3262.22     39.12 o 
   4  -4   2      145.89      137.53     10.39 o 
   5  -4   2     1566.78     1492.07     31.06 o 
   6  -4   2      108.30      108.00     12.25 o 
   7  -4   2      480.50      439.40     21.34 o 
   8  -4   2      708.94      698.33     29.56 o 
   9  -4   2        4.09       -6.62     13.36 o 
  10  -4   2      175.99      143.52     21.63 o 
  -9  -3   2       88.56       99.56     17.99 o 
  -8  -3   2       33.34        3.50     14.86 o 
  -7  -3   2      483.85      551.64     26.22 o 
  -6  -3   2      452.27      467.43     23.72 o 
  -5  -3   2      113.59       84.88     12.50 o 
  -4  -3   2      417.13      434.63     17.71 o 
  -3  -3   2       71.55       58.49      9.25 o 
  -2  -3   2     1415.88     1401.32     25.06 o 
  -1  -3   2     3901.99     4054.64     39.34 o 
   0  -3   2       31.18       27.95      3.53 o 
   1  -3   2     4893.35     5701.08     43.64 o 
   2  -3   2      827.52      941.61     18.12 o 
   3  -3   2     2016.03     2326.46     30.92 o 
   4  -3   2     7607.99     7554.07     63.47 o 
   5  -3   2        7.45        1.12      7.99 o 
   6  -3   2      293.23      292.53     15.29 o 
   7  -3   2      195.35      155.90     16.52 o 
   8  -3   2      133.78      125.00     16.38 o 
   9  -3   2      267.08      294.61     21.40 o 
  10  -3   2        2.08       53.05     15.23 o 
  -9  -2   2        0.50      -11.61     14.60 o 
  -8  -2   2      164.72      164.78     18.88 o 
  -7  -2   2      531.68      542.34     27.49 o 
  -6  -2   2      254.73      248.29     17.78 o 
  -5  -2   2     1234.15     1215.97     30.22 o 
  -4  -2   2      129.59      154.35     11.88 o 
  -3  -2   2      209.45      177.22     10.15 o 
  -2  -2   2        2.07        3.62      3.62 o 
  -1  -2   2      392.70      350.56     10.73 o 
   0  -2   2    15265.65    13667.88    187.86 o 
   1  -2   2      612.83      717.40     13.27 o 
   2  -2   2     3139.75     3906.20     34.04 o 
   3  -2   2     2188.96     2235.02     28.56 o 
   4  -2   2      753.15      767.71     19.01 o 
   5  -2   2     5238.41     5119.90     55.31 o 
   6  -2   2      653.15      626.73     21.55 o 
   7  -2   2      334.47      291.43     18.30 o 
   8  -2   2       55.61       55.83     12.99 o 
   9  -2   2       13.24       24.22     12.61 o 
  10  -2   2      245.26      226.31     21.64 o 
  -9  -1   2       66.18       43.96     15.61 o 
  -8  -1   2      123.46      109.23     17.50 o 
  -7  -1   2      358.75      378.46     22.68 o 
  -6  -1   2      159.51      180.85     14.51 o 
  -5  -1   2       17.72       12.98      8.74 o 
  -4  -1   2     6973.23     7817.36     69.63 o 
  -3  -1   2     2103.66     2178.95     31.51 o 
  -2  -1   2     2843.59     3091.24     33.10 o 
  -1  -1   2      482.43      699.61     13.46 o 
   0  -1   2        0.25        9.72      2.20 o 
   1  -1   2      141.11      116.60      5.03 o 
   2  -1   2     5496.14     6607.09     42.35 o 
   3  -1   2     5639.33     5973.02     46.07 o 
   4  -1   2     8740.54     9933.23     69.18 o 
   5  -1   2       48.30       32.98      7.12 o 
   6  -1   2       30.86       51.70      8.49 o 
   7  -1   2      921.64      874.64     28.29 o 
   8  -1   2       20.62       20.48     11.11 o 
   9  -1   2      331.75      341.03     23.17 o 
  10  -1   2        0.54       15.85     13.36 o 
  -9   0   2        4.90       -6.12     15.10 o 
  -8   0   2      259.49      235.28     21.15 o 
  -7   0   2      444.31      474.69     24.21 o 
  -6   0   2      259.43      276.14     16.78 o 
  -5   0   2     3043.99     3244.10     48.10 o 
  -4   0   2       11.31       22.72      6.99 o 
  -3   0   2     2294.41     2298.73     31.58 o 
  -2   0   2     6962.80     8268.10     54.33 o 
  -1   0   2      822.09      833.48     13.67 o 
   0   0   2    22448.45    21409.26    298.01 o 
   1   0   2      133.42      120.11      4.65 o 
   2   0   2       15.03       28.73      3.75 o 
   3   0   2     9071.91    10576.70     62.30 o 
   4   0   2     1738.70     1891.79     28.49 o 
   5   0   2     2553.95     2863.41     39.76 o 
   6   0   2      541.98      523.16     19.63 o 
   7   0   2        7.19       -5.24     10.49 o 
   8   0   2       44.41       58.94     12.36 o 
   9   0   2       34.40       41.95     12.99 o 
  10   0   2      110.05      111.08     17.74 o 
  -9   1   2      151.97      155.75     19.12 o 
  -8   1   2       85.36       72.08     15.62 o 
  -7   1   2      106.69       84.36     13.75 o 
  -6   1   2      339.13      346.77     17.80 o 
  -5   1   2        8.20        9.24      8.99 o 
  -4   1   2     5411.93     5680.56     56.39 o 
  -3   1   2     1710.71     1793.85     27.34 o 
  -2   1   2      599.70      577.24     13.21 o 
   0   1   2       65.19       70.14      2.57 o 
   1   1   2     1888.10     1794.03     16.83 o 
   2   1   2     7604.15     7626.54    173.89 o 
   3   1   2     7408.20     9565.33     58.55 o 
   4   1   2     8375.88    10110.72     69.13 o 
   5   1   2       47.29       47.72      8.49 o 
   6   1   2      517.20      527.34     20.12 o 
   7   1   2      469.15      469.10     21.47 o 
   8   1   2        2.42        7.24      9.74 o 
   9   1   2      204.58      197.25     18.89 o 
  10   1   2        4.07        3.74     12.61 o 
 -10   2   2       15.46      -14.86     14.86 o 
  -9   2   2        4.10        4.87     13.73 o 
  -8   2   2      433.46      470.16     26.58 o 
  -7   2   2      297.02      308.23     20.41 o 
  -6   2   2       62.67       66.08     10.24 o 
  -5   2   2     1955.73     2136.91     38.15 o 
  -4   2   2       19.51       30.72      6.37 o 
  -3   2   2     6228.22     6285.27     52.98 o 
  -2   2   2     2872.78     2583.54     28.75 o 
  -1   2   2      130.56      128.36      5.77 o 
   0   2   2        8.23       20.57      2.19 o 
   1   2   2      366.59      355.12      8.13 o 
   2   2   2     4471.11     5504.31     38.52 o 
   3   2   2    33450.53    38217.87    553.64 o 
   4   2   2     1029.37     1207.76     23.71 o 
   5   2   2     1414.34     1312.21     27.60 o 
   6   2   2      459.20      482.97     19.73 o 
   7   2   2       43.60       31.85     11.11 o 
   8   2   2      381.46      375.03     22.69 o 
   9   2   2        4.77      -12.98     13.48 o 
  10   2   2       42.83       28.84     15.61 o 
 -10   3   2        7.85       18.10     17.10 o 
  -9   3   2       93.70       88.45     18.74 o 
  -8   3   2       20.69        8.36     13.61 o 
  -7   3   2      171.59      182.47     15.38 o 
  -6   3   2     1718.47     1784.42     38.91 o 
  -5   3   2        7.89       14.98      8.74 o 
  -4   3   2      962.15     1013.18     23.74 o 
  -3   3   2      267.87      290.50     11.80 o 
  -2   3   2       41.59       50.61      5.00 o 
  -1   3   2    42684.89    27651.21    451.29 o 
   0   3   2       39.35       40.38      2.94 o 
   1   3   2     1833.39     2003.54     21.74 o 
   2   3   2       35.79       35.74      4.12 o 
   3   3   2     2466.98     2747.31     32.77 o 
   4   3   2     8523.72     9979.26     72.84 o 
   5   3   2      405.45      406.45     17.09 o 
   6   3   2     1026.24     1057.18     28.99 o 
   7   3   2      220.50      185.98     16.90 o 
   8   3   2       25.74       20.85     12.61 o 
   9   3   2      124.15      120.72     17.25 o 
  10   3   2       16.44       14.11     15.98 o 
  -9   4   2       10.05        3.62     14.48 o 
  -8   4   2      215.05      238.68     19.26 o 
  -7   4   2      111.88      119.23     14.00 o 
  -6   4   2       32.77       29.84     10.49 o 
  -5   4   2     3203.05     3189.66     48.29 o 
  -4   4   2      284.87      289.85     13.67 o 
  -3   4   2     1901.14     1578.71     27.60 o 
  -2   4   2      286.34      237.31      9.93 o 
  -1   4   2       55.72       55.26      5.63 o 
   0   4   2      227.08      240.73      6.00 o 
   1   4   2     2512.89     2450.66     27.10 o 
   2   4   2     1885.73     1921.32     25.92 o 
   3   4   2     3402.29     3655.28     40.00 o 
   4   4   2       42.93       40.97      7.74 o 
   5   4   2      803.13      879.20     24.26 o 
   6   4   2      483.72      543.33     22.49 o 
   7   4   2      349.10      319.22     19.68 o 
   8   4   2      393.37      371.13     23.56 o 
   9   4   2        0.30        3.37     11.98 o 
  10   4   2       66.07       59.32     16.36 o 
  -9   5   2      175.93      195.03     20.50 o 
  -8   5   2      174.96      168.05     17.26 o 
  -7   5   2      290.24      301.03     19.53 o 
  -6   5   2     1394.07     1376.03     35.17 o 
  -5   5   2        0.01       -7.74      7.74 o 
  -4   5   2     1078.72     1031.71     25.65 o 
  -3   5   2      634.48      549.28     17.56 o 
  -2   5   2     1401.23     1196.51     22.76 o 
  -1   5   2    12758.16    11657.55     73.04 o 
   0   5   2        3.44        1.64      2.56 o 
   1   5   2     1122.93     1204.24     20.92 o 
   2   5   2     2787.55     2794.81     34.44 o 
   3   5   2     1037.20     1017.15     23.04 o 
   4   5   2     1212.20     1175.63     26.10 o 
   5   5   2      130.56      129.81     11.38 o 
   6   5   2      112.91      119.25     12.37 o 
   7   5   2      262.04      250.63     18.90 o 
   8   5   2       31.39       38.08     12.36 o 
   9   5   2      168.87      142.65     18.88 o 
  10   5   2       18.79        1.37     16.73 o 
  -9   6   2        0.88        6.37     11.11 o 
  -8   6   2       84.20       55.34     14.12 o 
  -7   6   2      422.21      405.26     22.57 o 
  -6   6   2       68.37       71.21     13.24 o 
  -5   6   2     3656.30     3213.53     51.42 o 
  -4   6   2      370.80      352.21     16.32 o 
  -3   6   2        2.25        8.36      5.87 o 
  -2   6   2     3661.81     3409.23     41.89 o 
  -1   6   2       76.73       65.51      7.75 o 
   0   6   2     3189.02     2832.04    115.82 o 
   1   6   2     1122.11     1255.74     23.38 o 
   2   6   2     1872.89     2064.65     31.81 o 
   3   6   2     1986.64     2015.44     33.95 o 
   4   6   2       65.66       91.08      9.87 o 
   5   6   2     1149.86     1070.34     29.66 o 
   6   6   2      325.51      297.36     18.55 o 
   7   6   2       72.08       67.46     13.74 o 
   8   6   2       36.48       25.97     13.24 o 
   9   6   2        1.38       23.59     10.98 o 
  -9   7   2      106.27      118.94     17.24 o 
  -8   7   2       62.50       65.19     15.99 o 
  -7   7   2       47.70       58.94     11.74 o 
  -6   7   2      678.40      624.84     26.79 o 
  -5   7   2       28.02       28.84      9.86 o 
  -4   7   2     2977.94     2780.24     45.37 o 
  -3   7   2     1028.66      950.48     25.24 o 
  -2   7   2      458.60      434.03     16.48 o 
  -1   7   2      198.30      250.42     12.03 o 
   0   7   2      150.62      137.92     10.01 o 
   1   7   2     4115.09     4294.09     47.82 o 
   2   7   2     5515.01     5551.37     57.46 o 
   3   7   2      498.63      467.69     18.74 o 
   4   7   2      370.71      396.62     18.57 o 
   5   7   2       83.37      110.58     13.62 o 
   6   7   2      605.32      575.65     26.52 o 
   7   7   2      331.35      330.17     21.67 o 
   8   7   2       23.87       21.72     12.61 o 
   9   7   2       45.51       31.22     14.98 o 
  -9   8   2        4.39       -1.37     12.73 o 
  -8   8   2       76.89       84.69     16.24 o 
  -7   8   2      317.29      283.13     22.54 o 
  -6   8   2       37.84       51.70     11.99 o 
  -5   8   2      292.36      274.57     16.53 o 
  -4   8   2       82.80       84.60     11.62 o 
  -3   8   2      597.89      594.98     22.03 o 
  -2   8   2     6338.23     6071.23     64.74 o 
  -1   8   2       24.64       31.34      7.24 o 
   0   8   2      667.35      609.99     13.69 o 
   1   8   2       19.08       11.74      6.62 o 
   2   8   2     1581.13     1751.04     34.25 o 
   3   8   2     2243.49     2218.80     40.81 o 
   4   8   2       47.07       59.33     10.87 o 
   5   8   2      417.21      373.06     21.70 o 
   6   8   2      285.15      254.17     20.03 o 
   7   8   2       47.34       25.60     13.36 o 
   8   8   2      209.48      185.59     21.76 o 
   9   8   2        1.82       12.36     15.23 o 
  -8   9   2       17.59       27.46     11.73 o 
  -7   9   2       36.48       45.45     12.11 o 
  -6   9   2      658.01      626.33     28.03 o 
  -5   9   2       33.24       44.83     11.24 o 
  -4   9   2      421.05      398.62     19.45 o 
  -3   9   2      303.66      269.57     15.92 o 
  -2   9   2       71.37       94.46      9.25 o 
  -1   9   2      126.08      105.17     11.00 o 
   0   9   2      233.46      260.46     10.73 o 
   1   9   2     1282.40     1236.45     30.00 o 
   2   9   2     1280.01     1175.00     30.23 o 
   3   9   2       70.52       69.09     11.99 o 
   4   9   2      307.96      284.02     19.29 o 
   5   9   2      204.06      196.79     17.51 o 
   6   9   2      197.28      205.50     18.76 o 
   7   9   2       64.18       58.33     14.11 o 
   8   9   2        4.28      -13.86     13.86 o 
  -8  10   2       83.25       94.43     17.86 o 
  -7  10   2      203.42      208.10     21.01 o 
  -6  10   2       19.85        0.00     12.61 o 
  -5  10   2      298.79      253.58     19.28 o 
  -4  10   2      226.23      251.67     18.15 o 
  -3  10   2      932.28      918.19     29.54 o 
  -2  10   2      667.46      663.94     24.80 o 
  -1  10   2        0.79       -5.87      7.24 o 
   0  10   2        1.25       -0.32      8.55 o 
   1  10   2      345.45      290.39     17.68 o 
   2  10   2      853.03      743.70     26.87 o 
   3  10   2      806.38      764.57     27.60 o 
   4  10   2        2.18       -8.99     10.61 o 
   5  10   2      283.72      272.04     21.78 o 
   6  10   2       98.86      118.94     17.12 o 
   7  10   2       21.98       28.21     13.36 o 
   8  10   2       49.26       53.57     15.61 o 
  -8  11   2       58.06       59.44     17.61 o 
  -7  11   2       56.15       48.70     15.99 o 
  -6  11   2      392.47      374.39     25.94 o 
  -5  11   2        3.30        2.12     12.48 o 
  -4  11   2      161.18      164.30     15.25 o 
  -3  11   2     1064.04     1002.46     33.98 o 
  -2  11   2      239.88      237.08     17.40 o 
  -1  11   2     1440.40     1342.09     35.68 o 
   0  11   2        4.13        7.30      6.21 o 
   1  11   2        7.81       13.11      7.49 o 
   2  11   2      109.68      103.98     15.25 o 
   3  11   2       19.71       20.10      9.99 o 
   4  11   2      637.31      615.47     27.02 o 
   5  11   2      199.51      138.82     19.89 o 
   6  11   2       46.58       32.22     14.24 o 
   7  11   2       74.17       77.94     16.49 o 
  -7  12   2       36.69       81.16     14.23 o 
  -6  12   2        2.52       -6.12     12.36 o 
  -5  12   2      391.15      402.71     25.06 o 
  -4  12   2      198.97      187.36     20.01 o 
  -3  12   2      244.88      285.33     19.52 o 
  -2  12   2      355.85      347.86     21.18 o 
  -1  12   2        1.03        8.24     10.36 o 
   0  12   2      620.01      691.66     19.42 o 
   1  12   2      579.68      501.84     25.63 o 
   2  12   2       30.28       23.97      9.99 o 
   3  12   2        2.52       18.22      8.99 o 
   4  12   2        0.64       -5.49     11.11 o 
   5  12   2      226.08      221.53     23.39 o 
   6  12   2       83.19       93.18     17.11 o 
  -6  13   2        9.00       -7.86     11.61 o 
  -5  13   2        2.59       -7.24     11.48 o 
  -4  13   2      138.63      112.61     17.12 o 
  -3  13   2      631.82      645.39     30.27 o 
  -2  13   2       52.22       50.95     11.99 o 
  -1  13   2      327.87      318.00     21.79 o 
   0  13   2       11.66        6.34      7.53 o 
   1  13   2      168.62      148.92     18.38 o 
   2  13   2      290.72      328.48     21.28 o 
   3  13   2        9.40      -11.73     11.73 o 
   4  13   2      218.10      213.25     23.01 o 
   5  13   2       14.03      -12.86     15.60 o 
  -5  14   2       70.89       59.20     14.24 o 
  -4  14   2        5.02        9.99     11.11 o 
  -3  14   2       29.72       39.08     12.86 o 
  -2  14   2      282.55      284.36     22.90 o 
  -1  14   2        0.08       22.59     13.98 o 
   0  14   2      218.28      246.20     14.46 o 
   1  14   2       71.34       94.55     14.49 o 
   2  14   2        0.68        7.11     10.36 o 
   3  14   2       96.80       80.33     15.99 o 
   4  14   2       28.33       23.60     15.11 o 
  -4  15   2      138.18      101.60     21.87 o 
  -3  15   2      113.63      140.44     18.37 o 
  -2  15   2        2.44       -8.86     13.48 o 
  -1  15   2       38.21       61.18     12.61 o 
   0  15   2       41.60       44.79     15.17 o 
   1  15   2       84.08       77.95     17.24 o 
   2  15   2       21.07       15.61     12.73 o 
   3  15   2        0.04        6.74     13.61 o 
  -2  16   2      170.74      179.26     23.50 o 
  -1  16   2        1.23        5.49     13.73 o 
   0  16   2       20.96       17.99     11.55 o 
   0 -14   3        7.51       -0.01      9.27 o 
   1 -14   3       71.20       60.70     17.61 o 
   2 -14   3        8.95       13.48     15.35 o 
   3 -14   3      182.04      182.03     24.13 o 
  -2 -13   3        2.05       13.61     14.48 o 
  -1 -13   3        9.45        7.86     11.98 o 
   0 -13   3      168.82      156.36     13.37 o 
   1 -13   3        1.73        4.87     12.23 o 
   2 -13   3       77.02       56.21     15.99 o 
   3 -13   3       29.24       11.11     13.73 o 
   4 -13   3       40.84       29.22     16.73 o 
   5 -13   3      227.51      275.28     24.39 o 
  -3 -12   3       17.66        5.24     16.10 o 
  -2 -12   3      144.71      137.11     17.87 o 
  -1 -12   3        0.28       11.86      9.86 o 
   0 -12   3       19.54       15.66     12.42 o 
   1 -12   3      104.10      100.96     15.62 o 
   2 -12   3       75.26       86.31     14.86 o 
   3 -12   3      230.95      222.80     22.02 o 
   4 -12   3       63.21       61.45     14.49 o 
   5 -12   3        8.46       13.36     12.48 o 
   6 -12   3       32.51       42.45     13.48 o 
   7 -12   3       37.14       34.34     17.85 o 
  -4 -11   3        0.32        2.62     14.73 o 
  -3 -11   3      103.34      111.32     17.37 o 
  -2 -11   3       72.49       72.45     15.86 o 
  -1 -11   3      118.64      134.22     16.37 o 
   0 -11   3      390.36      367.85     17.01 o 
   1 -11   3        4.67        8.99     11.11 o 
   2 -11   3      374.04      352.74     22.68 o 
   3 -11   3      187.15      209.73     19.26 o 
   4 -11   3       89.47      102.32     16.12 o 
   5 -11   3      260.32      250.40     20.90 o 
   6 -11   3        1.47        4.74     13.48 o 
   7 -11   3       25.58       40.83     14.73 o 
  -5 -10   3       15.14       23.59     15.11 o 
  -4 -10   3      174.14      186.04     20.50 o 
  -3 -10   3       26.50       61.80     13.86 o 
  -2 -10   3       42.72       31.84     12.36 o 
  -1 -10   3       58.28       44.46     13.74 o 
   0 -10   3       32.11       27.90      7.96 o 
   1 -10   3     1379.15     1381.90     38.53 o 
   2 -10   3      246.56      234.81     19.03 o 
   3 -10   3      163.99      158.06     17.51 o 
   4 -10   3      265.18      283.15     20.28 o 
   5 -10   3       13.34       38.57     11.24 o 
   6 -10   3      213.21      252.92     21.01 o 
   7 -10   3       57.32       73.68     15.99 o 
   8 -10   3        2.42        3.87     14.10 o 
  -6  -9   3       43.70       56.44     16.73 o 
  -5  -9   3      216.21      223.63     20.14 o 
  -4  -9   3       14.42       26.34     11.73 o 
  -3  -9   3      774.91      740.03     31.46 o 
  -2  -9   3       37.22       31.59     11.99 o 
  -1  -9   3      123.09      128.75     14.50 o 
   0  -9   3        0.95        2.03      6.13 o 
   1  -9   3       10.42        8.86     10.74 o 
   2  -9   3     2149.99     2201.28     44.69 o 
   3  -9   3     1156.59     1123.36     33.53 o 
   4  -9   3      176.81      197.24     17.89 o 
   5  -9   3      211.13      191.67     17.52 o 
   6  -9   3        3.71       11.11      9.86 o 
   7  -9   3      344.57      344.92     23.17 o 
   8  -9   3      138.18       96.48     17.25 o 
   9  -9   3        0.58        9.49     14.85 o 
  -7  -8   3       83.01       78.44     18.86 o 
  -6  -8   3      111.55      125.32     20.24 o 
  -5  -8   3       34.12       29.22     14.36 o 
  -4  -8   3      103.11      105.96     15.87 o 
  -3  -8   3       77.33       59.34     15.37 o 
  -2  -8   3      281.70      293.31     18.28 o 
  -1  -8   3      985.00      984.34     30.20 o 
   0  -8   3        0.44        5.34      5.60 o 
   1  -8   3     1532.57     1550.81     34.64 o 
   2  -8   3       25.03       36.46      8.37 o 
   3  -8   3      413.05      430.41     20.45 o 
   4  -8   3     1790.56     1736.74     40.18 o 
   5  -8   3        0.34       26.34      9.99 o 
   6  -8   3      687.65      675.33     28.17 o 
   7  -8   3       52.42       53.70     14.61 o 
   8  -8   3       30.70       21.85     13.61 o 
   9  -8   3      115.31      146.44     18.87 o 
  -7  -7   3        3.05        1.25     13.36 o 
  -6  -7   3       90.02       56.09     16.99 o 
  -5  -7   3      231.91      254.86     20.64 o 
  -4  -7   3       62.77       67.57     12.87 o 
  -3  -7   3      714.17      678.28     26.31 o 
  -2  -7   3        2.28       -3.74      8.49 o 
  -1  -7   3      106.42       98.88     10.50 o 
   0  -7   3      905.92      916.79     18.51 o 
   1  -7   3      294.48      345.74     17.05 o 
   2  -7   3     1060.54     1157.65     29.40 o 
   3  -7   3      400.14      419.37     18.45 o 
   4  -7   3        8.63       30.46      8.49 o 
   5  -7   3      216.71      217.77     15.39 o 
   6  -7   3      126.06      133.75     14.50 o 
   7  -7   3      558.62      545.58     26.87 o 
   8  -7   3      149.98      112.00     16.00 o 
   9  -7   3        2.66       -9.74     13.61 o 
  10  -7   3       82.12       75.69     17.24 o 
  -7  -6   3      192.60      230.95     21.88 o 
  -6  -6   3      355.88      301.38     24.43 o 
  -5  -6   3       13.79       16.35     11.24 o 
  -4  -6   3      562.25      536.01     24.25 o 
  -3  -6   3      102.73      115.74     13.87 o 
  -2  -6   3      918.02      988.63     27.94 o 
  -1  -6   3      124.04       93.04     10.25 o 
   0  -6   3        1.73        3.45      4.81 o 
   1  -6   3     2959.93     3064.92     43.41 o 
   2  -6   3      858.48      886.86     24.04 o 
   3  -6   3     1510.51     1671.56     33.08 o 
   4  -6   3      922.97      961.24     27.07 o 
   5  -6   3       34.97       41.96      8.12 o 
   6  -6   3      438.05      416.11     20.20 o 
   7  -6   3       63.90       58.08     12.37 o 
   8  -6   3      132.08       98.99     16.75 o 
   9  -6   3      134.70      127.60     16.50 o 
  10  -6   3        6.82       17.23     14.23 o 
  -8  -5   3       61.95       85.55     15.86 o 
  -7  -5   3      131.31      150.22     18.87 o 
  -6  -5   3      315.75      352.64     23.92 o 
  -5  -5   3      573.09      589.46     26.51 o 
  -4  -5   3       45.19       35.84     11.74 o 
  -3  -5   3      435.90      485.60     20.09 o 
  -2  -5   3      532.40      594.34     20.26 o 
  -1  -5   3      186.36      164.65     11.02 o 
   0  -5   3     8201.33     8977.17    124.52 o 
   1  -5   3      142.09      171.08     10.64 o 
   2  -5   3      989.24     1190.39     25.28 o 
   3  -5   3     1058.06     1131.07     25.80 o 
   4  -5   3       76.62       79.73      9.75 o 
   5  -5   3     1922.14     1931.10     37.82 o 
   6  -5   3      214.68      227.80     15.90 o 
   7  -5   3       73.64       56.59     11.87 o 
   8  -5   3       52.07       39.34     13.74 o 
   9  -5   3        0.66       -2.25     11.23 o 
  10  -5   3      174.21      181.15     21.50 o 
  -8  -4   3        0.43        6.37     12.48 o 
  -7  -4   3      142.90      131.49     19.00 o 
  -6  -4   3      264.73      277.89     21.03 o 
  -5  -4   3        0.19       -6.74      9.11 o 
  -4  -4   3     3582.81     3641.96     54.75 o 
  -3  -4   3      398.75      393.40     17.58 o 
  -2  -4   3      702.21      654.24     20.08 o 
  -1  -4   3       25.46       12.24      5.12 o 
   0  -4   3        3.25        0.00      4.49 o 
   1  -4   3     4980.10     5751.47     51.69 o 
   2  -4   3     4579.86     5235.63     50.12 o 
   3  -4   3      888.04      974.40     22.08 o 
   4  -4   3      224.60      258.24     13.03 o 
   5  -4   3       32.38       33.22      9.12 o 
   6  -4   3     2008.45     1848.86     38.57 o 
   7  -4   3      487.23      476.71     21.97 o 
   8  -4   3      192.07      195.00     18.51 o 
   9  -4   3       34.71       13.11     13.61 o 
  10  -4   3        0.03       -9.99     13.85 o 
  -8  -3   3      116.38      110.21     16.74 o 
  -7  -3   3      328.57      323.61     22.17 o 
  -6  -3   3       74.00       78.70     13.49 o 
  -5  -3   3      189.41      179.66     14.64 o 
  -4  -3   3        0.05        3.99      7.99 o 
  -3  -3   3     1420.86     1436.81     30.13 o 
  -2  -3   3     2111.19     2049.40     32.55 o 
  -1  -3   3      224.94      218.36     10.16 o 
   0  -3   3     7647.72     8408.30     42.43 o 
   1  -3   3       25.71       21.48      5.25 o 
   2  -3   3     5925.61     6632.32     52.88 o 
   3  -3   3     4657.91     5472.33     50.16 o 
   4  -3   3       99.16      131.05     10.00 o 
   5  -3   3     2286.83     2137.24     36.60 o 
   6  -3   3       43.33       44.71      9.37 o 
   7  -3   3      405.16      386.50     20.45 o 
   8  -3   3      488.05      472.61     25.48 o 
   9  -3   3        0.06        9.61     12.61 o 
  10  -3   3      276.00      262.29     24.15 o 
  -9  -2   3       56.14       54.32     18.73 o 
  -8  -2   3        7.01       15.35     12.61 o 
  -7  -2   3      305.70      317.68     22.91 o 
  -6  -2   3      488.85      448.00     24.48 o 
  -5  -2   3        1.82       -8.11      9.49 o 
  -4  -2   3     1665.39     1817.56     35.81 o 
  -3  -2   3        1.22        0.50      5.99 o 
  -2  -2   3        5.34        1.25      4.87 o 
  -1  -2   3     5061.63     5291.96     46.32 o 
   0  -2   3        0.56        8.61      5.55 o 
   1  -2   3     3463.23     3953.05     35.77 o 
   2  -2   3      970.37      991.98     18.19 o 
   3  -2   3      520.62      511.08     14.53 o 
   4  -2   3     3936.23     3973.94     44.30 o 
   5  -2   3       34.22       43.71      8.37 o 
   6  -2   3     1503.26     1523.37     33.28 o 
   7  -2   3      376.94      366.34     19.56 o 
   8  -2   3        1.75        4.49     10.73 o 
   9  -2   3      245.15      225.61     21.40 o 
  10  -2   3        3.35       12.11     15.48 o 
  -9  -1   3        1.09        7.99     12.98 o 
  -8  -1   3      309.19      270.04     23.79 o 
  -7  -1   3      201.29      188.38     18.26 o 
  -6  -1   3        8.85        3.37     10.61 o 
  -5  -1   3     2150.28     2158.77     41.86 o 
  -4  -1   3      265.70      340.67     16.67 o 
  -3  -1   3     3238.03     3285.92     41.76 o 
  -2  -1   3       63.40       49.25      5.75 o 
  -1  -1   3        3.22        5.87      3.50 o 
   0  -1   3      445.27      495.04      8.28 o 
   1  -1   3     1211.35     1301.89     18.33 o 
   2  -1   3     1264.80     1264.40     19.19 o 
   3  -1   3     3349.89     3746.08     37.18 o 
   4  -1   3      173.82      180.14     10.02 o 
   5  -1   3     3530.96     3910.61     47.36 o 
   6  -1   3      136.38      166.59     12.63 o 
   7  -1   3     1015.97     1043.53     30.98 o 
   8  -1   3      254.34      226.33     18.28 o 
   9  -1   3        0.29       14.48     10.86 o 
  10  -1   3       34.61       28.72     14.11 o 
  11  -1   3        6.95        8.24     15.85 o 
  -9   0   3       33.72       41.45     14.36 o 
  -8   0   3       70.52       56.08     14.86 o 
  -7   0   3      276.51      280.93     19.78 o 
  -6   0   3      457.47      470.30     21.96 o 
  -5   0   3        4.61       10.24      8.74 o 
  -4   0   3     2280.75     2530.77     40.24 o 
  -3   0   3     1257.32     1330.53     26.08 o 
  -2   0   3     2362.23     2492.22     31.37 o 
  -1   0   3    15855.98    14433.24    290.17 o 
   0   0   3       33.34       38.53      6.06 o 
   1   0   3       22.12       22.99      3.50 o 
   2   0   3     2696.89     3187.13     29.51 o 
   3   0   3      156.61      162.71      8.02 o 
   4   0   3     6914.47     8072.69     61.32 o 
   5   0   3       10.34       19.10      6.87 o 
   6   0   3     1366.14     1371.74     31.45 o 
   7   0   3      449.11      469.28     21.84 o 
   8   0   3       26.52       30.71      9.61 o 
   9   0   3      644.38      673.83     30.78 o 
  10   0   3        8.85       -4.74     15.10 o 
  11   0   3       33.20       17.98     16.23 o 
  -9   1   3        0.54        2.50     13.36 o 
  -8   1   3      223.50      197.78     21.27 o 
  -7   1   3       33.55       21.73     12.99 o 
  -6   1   3       45.57       40.71     10.62 o 
  -5   1   3     4230.77     4419.27     57.73 o 
  -4   1   3      533.57      584.54     19.39 o 
  -3   1   3     1874.13     1976.85     31.07 o 
  -2   1   3     1770.23     1964.64     26.97 o 
  -1   1   3     1392.75     1424.13     19.95 o 
   0   1   3    26466.47    23508.38    253.45 o 
   1   1   3     1135.41     1105.53     15.17 o 
   2   1   3      260.88      269.33      8.69 o 
   3   1   3      257.70      366.67     11.69 o 
   4   1   3       87.30      114.67      8.50 o 
   5   1   3     5920.16     6083.90     59.43 o 
   6   1   3      407.13      424.69     18.58 o 
   7   1   3      313.42      312.80     19.42 o 
   8   1   3      161.54      147.93     14.88 o 
   9   1   3        0.65       12.48     11.61 o 
  10   1   3       19.36       -3.62     17.10 o 
  -9   2   3      191.42      196.81     22.13 o 
  -8   2   3       99.39      112.70     16.99 o 
  -7   2   3      120.10      164.85     14.75 o 
  -6   2   3       87.41      100.71     11.50 o 
  -5   2   3       19.50       27.09      9.11 o 
  -4   2   3     2534.87     2570.65     39.65 o 
  -3   2   3     2713.34     2779.08     36.56 o 
  -2   2   3     1279.69     1208.47     21.00 o 
  -1   2   3     2944.31     2712.33     28.20 o 
   0   2   3      117.02      108.61      4.45 o 
   1   2   3     5673.24     4702.80     34.54 o 
   2   2   3     5508.20     5881.16     41.82 o 
   3   2   3      553.82      635.95     15.20 o 
   4   2   3     4223.04     4722.41     46.73 o 
   5   2   3       88.98       97.38     10.50 o 
   6   2   3     2660.28     2792.08     44.71 o 
   7   2   3      579.28      643.38     24.77 o 
   8   2   3        0.91       15.35     11.61 o 
   9   2   3      169.28      143.41     16.50 o 
  10   2   3        7.93        1.25     12.73 o 
  -9   3   3       12.14        2.50     14.61 o 
  -8   3   3      111.07      125.96     16.74 o 
  -7   3   3      175.61      168.96     17.26 o 
  -6   3   3      185.19      170.52     14.01 o 
  -5   3   3     2397.59     2274.75     41.66 o 
  -4   3   3       33.55       42.96      7.99 o 
  -3   3   3      958.78      883.72     21.11 o 
  -2   3   3      371.83      375.56     12.47 o 
  -1   3   3      682.39      576.14     13.63 o 
   0   3   3     8376.80     6852.66     32.47 o 
   1   3   3      806.40      699.78     13.60 o 
   2   3   3      367.74      334.80     10.47 o 
   3   3   3     4381.54     4938.55     44.29 o 
   4   3   3        0.71        6.62      6.62 o 
   5   3   3     6616.66     6931.10     66.18 o 
   6   3   3      472.30      499.98     20.98 o 
   7   3   3      110.43      116.87     12.75 o 
   8   3   3      546.83      555.40     25.87 o 
   9   3   3        9.36        6.49     11.23 o 
  10   3   3       51.53       27.47     17.73 o 
  -9   4   3      169.49      160.77     22.75 o 
  -8   4   3        6.03       -7.74     11.73 o 
  -7   4   3       30.67       38.83     10.36 o 
  -6   4   3      634.57      621.13     25.03 o 
  -5   4   3       87.89      109.22     12.25 o 
  -4   4   3     3237.95     3091.14     44.73 o 
  -3   4   3      731.42      630.55     18.60 o 
  -2   4   3      221.72      211.50      9.78 o 
  -1   4   3     8898.35     7397.43     54.30 o 
   0   4   3       52.00       44.67      3.27 o 
   1   4   3     4937.51     4583.19     39.02 o 
   2   4   3     1866.45     1727.64     24.72 o 
   3   4   3        5.59        3.87      5.24 o 
   4   4   3     1060.07     1113.84     24.05 o 
   5   4   3       90.54       91.12     11.25 o 
   6   4   3     2270.57     2423.28     43.22 o 
   7   4   3      868.98      837.19     28.88 o 
   8   4   3       45.02       50.70     14.61 o 
   9   4   3       48.35       70.06     13.74 o 
  10   4   3       10.56       16.73     13.36 o 
  -9   5   3       23.28       23.22     14.48 o 
  -8   5   3      195.27      208.85     19.01 o 
  -7   5   3       92.11      108.45     13.12 o 
  -6   5   3       51.38       50.71     10.37 o 
  -5   5   3      639.78      592.34     23.54 o 
  -4   5   3      637.42      644.08     21.18 o 
  -3   5   3     1990.73     1747.31     31.13 o 
  -2   5   3     2944.29     2627.11     35.17 o 
  -1   5   3       95.39       92.70      6.88 o 
   0   5   3      189.85      234.96      6.87 o 
   1   5   3      487.48      466.66     13.14 o 
   2   5   3     2223.75     2226.88     30.39 o 
   3   5   3     4942.05     5162.35     50.79 o 
   4   5   3        6.62        6.74      6.24 o 
   5   5   3      390.18      425.58     17.70 o 
   6   5   3      204.84      225.77     15.89 o 
   7   5   3      147.45      162.17     15.25 o 
   8   5   3      552.73      535.44     26.74 o 
   9   5   3        4.07       -6.87     13.86 o 
  10   5   3       88.52       84.82     17.36 o 
  -9   6   3       54.80       28.97     15.61 o 
  -8   6   3       34.10       52.82     11.49 o 
  -7   6   3      173.61      143.68     16.63 o 
  -6   6   3     2210.56     2084.09     46.08 o 
  -5   6   3        6.66       -3.00      9.11 o 
  -4   6   3     1537.37     1384.55     31.77 o 
  -3   6   3       99.28       98.77      9.50 o 
  -2   6   3     1040.79      882.21     21.76 o 
  -1   6   3     7568.83     6583.72     57.62 o 
   0   6   3       38.11       36.62      4.01 o 
   1   6   3     1414.89     1327.28     24.42 o 
   2   6   3      957.08      955.95     21.49 o 
   3   6   3      409.44      454.63     16.97 o 
   4   6   3     2881.41     2722.49     41.85 o 
   5   6   3      276.75      302.72     17.04 o 
   6   6   3      196.41      195.94     15.52 o 
   7   6   3      149.83      153.41     16.38 o 
   8   6   3        3.43        2.12     10.73 o 
   9   6   3       85.79      107.06     17.61 o 
  10   6   3       13.62        0.00     17.23 o 
  -9   7   3        4.41       12.11     12.11 o 
  -8   7   3       45.80       63.93     12.61 o 
  -7   7   3       19.23      -11.36     11.61 o 
  -6   7   3        5.95       -0.87     10.11 o 
  -5   7   3     2137.58     1952.84     42.28 o 
  -4   7   3     1362.40     1319.13     32.04 o 
  -3   7   3     1207.60     1021.54     26.44 o 
  -2   7   3     5938.03     5132.01     55.82 o 
  -1   7   3      183.31      185.97     11.15 o 
   0   7   3     1530.54     1508.68     19.69 o 
   1   7   3     1675.95     1545.98     28.43 o 
   2   7   3     1321.66     1337.07     27.45 o 
   3   7   3     2082.88     2042.25     36.10 o 
   4   7   3       59.20       57.59      9.24 o 
   5   7   3      845.71      924.60     28.27 o 
   6   7   3      714.82      739.73     27.94 o 
   7   7   3       49.53       42.46     12.99 o 
   8   7   3       95.42       95.08     14.87 o 
   9   7   3        0.08        6.37     12.98 o 
  -9   8   3       39.50       43.08     16.36 o 
  -8   8   3       15.20       17.23     13.61 o 
  -7   8   3       74.58       69.20     14.36 o 
  -6   8   3      314.86      294.46     21.04 o 
  -5   8   3        6.54       11.73      8.49 o 
  -4   8   3      655.15      632.81     24.04 o 
  -3   8   3     1394.68     1264.37     31.18 o 
  -2   8   3     1075.17     1007.33     26.77 o 
  -1   8   3      906.30      823.19     22.54 o 
   0   8   3       87.13       85.10     16.81 o 
   1   8   3       11.64        1.12      6.24 o 
   2   8   3     2100.42     2080.08     36.98 o 
   3   8   3      343.93      342.84     17.69 o 
   4   8   3     1665.36     1613.03     36.10 o 
   5   8   3       94.85      112.84     13.12 o 
   6   8   3      227.58      246.39     18.77 o 
   7   8   3      235.96      226.22     18.64 o 
   8   8   3        1.02       -8.24     12.11 o 
   9   8   3      102.56      120.93     18.12 o 
  -8   9   3       18.53       25.59     12.23 o 
  -7   9   3      147.01      144.25     17.25 o 
  -6   9   3       15.88       21.10     11.11 o 
  -5   9   3      911.34      900.52     31.40 o 
  -4   9   3       29.08       36.21      8.74 o 
  -3   9   3      192.69      217.11     14.77 o 
  -2   9   3     2305.39     2162.41     40.44 o 
  -1   9   3        3.04        8.36      6.49 o 
   0   9   3     3155.83     2998.20     86.49 o 
   1   9   3      361.16      312.57     15.56 o 
   2   9   3      114.21      117.02     12.00 o 
   3   9   3      298.20      292.61     17.04 o 
   4   9   3        3.61       19.60      8.36 o 
   5   9   3     1033.31     1014.50     32.96 o 
   6   9   3      278.91      308.96     20.91 o 
   7   9   3        5.49        5.49     11.73 o 
   8   9   3       97.24       88.45     18.24 o 
  -8  10   3       24.21       29.46     15.23 o 
  -7  10   3       16.66       13.23     12.36 o 
  -6  10   3      146.08      143.88     16.50 o 
  -5  10   3       40.76       36.71     12.11 o 
  -4  10   3      502.07      411.15     22.10 o 
  -3  10   3     1662.65     1566.19     38.71 o 
  -2  10   3      119.31      139.39     12.88 o 
  -1  10   3      189.77      190.70     13.64 o 
   0  10   3       29.70       32.12      8.99 o 
   1  10   3      503.42      526.61     21.24 o 
   2  10   3     1476.57     1373.09     34.59 o 
   3  10   3       12.44       14.36      7.99 o 
   4  10   3      186.70      173.87     16.39 o 
   5  10   3       59.31       74.69     12.86 o 
   6  10   3      115.99      123.47     17.50 o 
   7  10   3      175.39      147.40     19.00 o 
   8  10   3        0.04       23.84     12.61 o 
  -7  11   3      337.08      373.86     26.29 o 
  -6  11   3        0.08       -9.11     11.73 o 
  -5  11   3      168.04      173.05     16.63 o 
  -4  11   3        1.12        7.61      9.11 o 
  -3  11   3      395.15      377.53     21.32 o 
  -2  11   3     1192.58     1142.53     33.67 o 
  -1  11   3       18.50        4.00     10.11 o 
   0  11   3      135.86      141.93      9.19 o 
   1  11   3       66.53       69.96     10.37 o 
   2  11   3       24.35       30.96      9.86 o 
   3  11   3      337.79      324.90     19.80 o 
   4  11   3       11.01       19.10     10.61 o 
   5  11   3      436.13      414.98     24.70 o 
   6  11   3       26.90       29.96     12.36 o 
   7  11   3       12.59       29.34     13.61 o 
  -7  12   3        7.55       -8.11     13.98 o 
  -6  12   3      374.11      352.09     27.56 o 
  -5  12   3       19.26       14.61     14.11 o 
  -4  12   3      230.18      220.20     18.77 o 
  -3  12   3      263.18      249.59     20.15 o 
  -2  12   3       28.18       39.08     11.99 o 
  -1  12   3     1651.50     1638.85     41.57 o 
   0  12   3      165.14      166.36     24.64 o 
   1  12   3      527.11      569.53     26.37 o 
   2  12   3       22.23       22.35      9.99 o 
   3  12   3        5.17       11.73      9.36 o 
   4  12   3      153.34      145.64     18.13 o 
   5  12   3       73.18       80.07     16.74 o 
   6  12   3       60.84       38.72     15.99 o 
   7  12   3      110.12       76.96     17.62 o 
  -6  13   3        1.80        3.99     11.36 o 
  -5  13   3       55.04       75.43     13.74 o 
  -4  13   3      185.21      169.43     18.63 o 
  -3  13   3      193.88      188.09     19.38 o 
  -2  13   3      333.92      362.22     22.80 o 
  -1  13   3        0.17       -5.99     10.48 o 
   0  13   3      394.89      392.24     16.71 o 
   1  13   3      535.27      522.53     27.11 o 
   2  13   3       46.20       43.46     13.24 o 
   3  13   3       86.55       92.45     15.37 o 
   4  13   3       11.44        5.74     12.36 o 
   5  13   3       23.03       21.22     14.61 o 
   6  13   3       32.91       27.09     14.23 o 
  -5  14   3        0.26       15.73     10.73 o 
  -4  14   3       10.00       13.61     12.73 o 
  -3  14   3       29.40       27.09     13.73 o 
  -2  14   3        5.87       -2.25     11.36 o 
  -1  14   3      514.40      544.21     29.23 o 
   0  14   3       81.70       70.88     11.68 o 
   1  14   3      151.15      141.25     18.75 o 
   2  14   3       46.75       41.21     13.74 o 
   3  14   3        0.05        9.61     11.11 o 
   4  14   3      253.58      274.86     23.90 o 
   5  14   3       12.12       -5.49     15.35 o 
  -4  15   3       86.12       90.31     15.49 o 
  -3  15   3       10.76       -3.87     12.86 o 
  -2  15   3       11.72       17.48     11.98 o 
  -1  15   3        0.11      -12.36     12.36 o 
   0  15   3      310.79      327.87     17.25 o 
   1  15   3      142.81      131.48     17.75 o 
   2  15   3        5.02       -4.99     13.61 o 
   3  15   3       35.03       65.80     15.86 o 
  -2  16   3        2.70        2.75     15.10 o 
  -1  16   3       35.43       31.09     15.48 o 
   0  16   3       13.77        6.63      9.09 o 
   1  16   3       21.87       10.74     13.36 o 
  -1 -13   4       28.29       54.06     16.85 o 
   0 -13   4       12.28       18.08      9.41 o 
   1 -13   4      111.64       92.08     19.49 o 
   2 -13   4        3.13       -1.25     13.36 o 
   3 -13   4       89.84       62.33     19.86 o 
   4 -13   4      166.79      207.26     24.38 o 
   5 -13   4       11.28       15.10     17.10 o 
  -2 -12   4       17.76       17.23     13.11 o 
  -1 -12   4        2.22       -8.86     12.73 o 
   0 -12   4       56.15       52.15     10.62 o 
   1 -12   4        0.37      -11.73     11.98 o 
   2 -12   4      123.26       93.72     18.24 o 
   3 -12   4      108.20       69.84     18.74 o 
   4 -12   4       28.49       14.61     14.23 o 
   5 -12   4      122.62      128.83     19.87 o 
   6 -12   4        6.22       10.61     13.61 o 
  -4 -11   4       40.46       40.46     14.36 o 
  -3 -11   4       35.93       47.82     15.23 o 
  -2 -11   4      247.04      239.33     23.40 o 
  -1 -11   4      239.34      239.58     20.89 o 
   0 -11   4       38.74       44.31      8.96 o 
   1 -11   4       14.30       19.22     10.49 o 
   2 -11   4        9.02        0.00     12.48 o 
   3 -11   4      202.06      238.76     18.01 o 
   4 -11   4      453.05      447.59     26.08 o 
   5 -11   4        3.86       -4.62     11.73 o 
   6 -11   4       17.68       30.71     12.48 o 
   7 -11   4        7.13       27.59     14.23 o 
  -4 -10   4        0.25      -10.24     14.60 o 
  -3 -10   4      185.46      168.55     19.63 o 
  -2 -10   4       61.76       38.72     14.99 o 
  -1 -10   4      152.87      173.15     18.00 o 
   0 -10   4      548.74      587.02     19.84 o 
   1 -10   4       13.14      -12.48     12.48 o 
   2 -10   4      265.76      254.36     20.90 o 
   3 -10   4       73.24       74.95     14.24 o 
   4 -10   4      153.86      145.15     17.13 o 
   5 -10   4      354.86      352.00     22.17 o 
   6 -10   4       46.16       61.06     14.74 o 
   7 -10   4       75.77       75.82     15.61 o 
   8 -10   4        9.28      -14.60     14.60 o 
  -5  -9   4       24.21       27.34     14.48 o 
  -4  -9   4      196.33      202.58     21.38 o 
  -3  -9   4      115.00      112.84     16.25 o 
  -2  -9   4      142.65      149.63     15.38 o 
  -1  -9   4      251.89      244.32     18.77 o 
   0  -9   4       16.59       22.13      7.40 o 
   1  -9   4      362.65      370.51     20.81 o 
   2  -9   4      407.64      441.06     22.57 o 
   3  -9   4      647.28      627.69     27.29 o 
   4  -9   4      666.02      678.75     27.91 o 
   5  -9   4        2.81      -11.73     11.73 o 
   6  -9   4      278.23      320.44     23.91 o 
   7  -9   4       91.99       96.70     15.99 o 
   8  -9   4       49.92       47.45     17.36 o 
   9  -9   4       11.54        4.12     14.48 o 
  -6  -8   4       51.55       26.85     15.11 o 
  -5  -8   4       90.68       78.45     17.99 o 
  -4  -8   4        3.05       -4.37     11.11 o 
  -3  -8   4      446.64      400.94     23.83 o 
  -2  -8   4      701.39      744.24     29.19 o 
  -1  -8   4      404.54      409.48     21.20 o 
   0  -8   4        4.52       -5.70      6.03 o 
   1  -8   4       11.78       -0.75      9.49 o 
   2  -8   4      218.46      231.92     16.52 o 
   3  -8   4     1031.93     1032.79     31.22 o 
   4  -8   4      364.93      382.22     21.69 o 
   5  -8   4      782.94      779.85     29.47 o 
   6  -8   4       41.99       41.46     13.61 o 
   7  -8   4      239.83      207.08     20.27 o 
   8  -8   4       94.13       99.69     18.49 o 
   9  -8   4        5.91      -15.23     15.23 o 
  -6  -7   4       76.81       63.95     15.86 o 
  -5  -7   4       46.27       73.93     13.74 o 
  -4  -7   4      474.31      433.53     25.84 o 
  -3  -7   4       82.20       60.59     13.74 o 
  -2  -7   4      267.60      239.42     18.41 o 
  -1  -7   4      460.19      476.60     21.34 o 
   0  -7   4        1.75       -0.72      5.38 o 
   1  -7   4     1689.83     1704.84     36.64 o 
   2  -7   4      195.11      181.97     14.02 o 
   3  -7   4      619.93      652.40     24.67 o 
   4  -7   4      352.68      340.91     18.43 o 
   5  -7   4        3.92       10.61      8.24 o 
   6  -7   4     1227.24     1227.57     36.57 o 
   7  -7   4      268.21      243.21     20.90 o 
   8  -7   4       79.95       81.82     15.11 o 
   9  -7   4       68.85       61.95     14.99 o 
  -7  -6   4       39.90       55.69     14.11 o 
  -6  -6   4       55.82       32.97     17.48 o 
  -5  -6   4       42.14       75.05     11.99 o 
  -4  -6   4        0.18        0.87     12.86 o 
  -3  -6   4      776.64      771.27     28.09 o 
  -2  -6   4     1291.87     1268.64     32.99 o 
  -1  -6   4       44.47       41.47      9.49 o 
   0  -6   4        7.58        6.26      7.93 o 
   1  -6   4        8.68       10.99      7.12 o 
   2  -6   4     2034.27     2002.86     37.16 o 
   3  -6   4     2535.40     2659.43     43.72 o 
   4  -6   4       75.71       89.09     10.37 o 
   5  -6   4       46.67       46.21     10.87 o 
   6  -6   4       32.64       45.58      9.37 o 
   7  -6   4      298.47      260.98     20.41 o 
   8  -6   4      326.99      306.57     21.79 o 
   9  -6   4       10.58       22.47     11.98 o 
  10  -6   4      129.13      141.33     19.24 o 
  -7  -5   4       91.29       79.08     18.36 o 
  -6  -5   4      526.24      478.54     28.48 o 
  -5  -5   4       82.40       97.20     13.62 o 
  -4  -5   4      730.08      702.83     27.07 o 
  -3  -5   4      174.91      188.15     16.51 o 
  -2  -5   4     1069.66     1094.96     29.52 o 
  -1  -5   4      422.35      326.87     15.95 o 
   0  -5   4       55.76       61.90      6.31 o 
   1  -5   4      168.91      200.53     12.89 o 
   2  -5   4      222.93      258.71     14.16 o 
   3  -5   4     1349.48     1656.97     33.02 o 
   4  -5   4     2879.85     3041.63     46.70 o 
   5  -5   4       44.31       37.72      9.99 o 
   6  -5   4      719.15      731.96     26.07 o 
   7  -5   4       41.46       28.10     11.36 o 
   8  -5   4       59.72       55.83     13.24 o 
   9  -5   4      157.63      188.39     19.00 o 
  10  -5   4        2.49       10.24     14.23 o 
  -8  -4   4       28.60       67.92     13.86 o 
  -7  -4   4       43.20        5.99     15.36 o 
  -6  -4   4       67.28       77.19     15.24 o 
  -5  -4   4      777.24      841.69     30.72 o 
  -4  -4   4      166.14      152.22     16.64 o 
  -3  -4   4     2345.54     2360.30     43.02 o 
  -2  -4   4      494.28      578.12     20.00 o 
  -1  -4   4       56.95       68.97      8.00 o 
   0  -4   4     3622.97     4023.28     33.66 o 
   1  -4   4      379.01      354.62     14.46 o 
   2  -4   4     4715.62     5323.52     54.28 o 
   3  -4   4      860.22      952.91     23.57 o 
   4  -4   4      228.25      247.43     13.78 o 
   5  -4   4     1820.96     1984.28     38.17 o 
   6  -4   4      507.52      497.32     22.49 o 
   7  -4   4      201.13      176.54     16.89 o 
   8  -4   4      244.15      279.33     20.40 o 
   9  -4   4        4.24       14.73     10.86 o 
  10  -4   4      124.59      163.70     19.37 o 
  -8  -3   4        3.08        2.62     13.73 o 
  -7  -3   4      130.04      140.22     17.37 o 
  -6  -3   4       34.04       46.45     12.36 o 
  -5  -3   4       10.67      -10.24     10.24 o 
  -4  -3   4     1548.94     1558.51     37.43 o 
  -3  -3   4     1790.73     1926.50     37.65 o 
  -2  -3   4     1535.21     1628.19     31.61 o 
  -1  -3   4     1128.78      989.47     23.19 o 
   0  -3   4       86.61       83.59      9.44 o 
   1  -3   4     2305.71     2508.83     34.54 o 
   2  -3   4     2741.16     2992.04     37.96 o 
   3  -3   4     1658.66     1930.07     31.68 o 
   4  -3   4     2650.13     2977.63     41.75 o 
   5  -3   4        1.10        9.74      8.61 o 
   6  -3   4      726.27      663.45     23.57 o 
   7  -3   4      525.13      521.45     22.49 o 
   8  -3   4      142.59      151.52     16.63 o 
   9  -3   4      347.19      387.67     24.68 o 
  10  -3   4        4.57       13.98     14.23 o 
  -8  -2   4       52.84       52.82     15.98 o 
  -7  -2   4      199.68      179.60     19.26 o 
  -6  -2   4      155.61      140.79     15.63 o 
  -5  -2   4      742.44      760.59     27.20 o 
  -4  -2   4       98.89      107.87     13.00 o 
  -3  -2   4      913.97      955.07     25.32 o 
  -2  -2   4       42.34       25.86      6.75 o 
  -1  -2   4      714.13      663.04     17.61 o 
   0  -2   4     7363.36     7956.40     46.62 o 
   1  -2   4      639.06      728.55     17.49 o 
   2  -2   4     1299.49     1493.03     25.08 o 
   3  -2   4     2798.31     3089.80     37.78 o 
   4  -2   4      112.57      124.83     10.38 o 
   5  -2   4     7650.96     7993.72     73.81 o 
   6  -2   4      359.40      349.65     17.44 o 
   7  -2   4      399.49      403.43     21.33 o 
   8  -2   4      148.42      141.91     18.00 o 
   9  -2   4        1.99       -2.12     14.85 o 
  10  -2   4      243.33      287.24     23.89 o 
  11  -2   4       28.80       14.23     17.35 o 
  -8  -1   4       30.30       24.35     13.86 o 
  -7  -1   4      181.93      190.33     17.63 o 
  -6  -1   4       13.53       17.23     10.24 o 
  -5  -1   4        1.91       13.98      7.99 o 
  -4  -1   4     3986.65     4256.82     56.41 o 
  -3  -1   4      999.92     1058.43     25.76 o 
  -2  -1   4      133.06      146.92      9.89 o 
  -1  -1   4      121.52       94.75      7.26 o 
   0  -1   4        0.50       -3.81      3.81 o 
   2  -1   4     2650.36     2904.84     32.79 o 
   3  -1   4     1044.87     1115.34     21.86 o 
   4  -1   4      438.38      486.35     16.12 o 
   5  -1   4       81.34       82.62     11.25 o 
   6  -1   4     1158.55     1216.22     29.70 o 
   7  -1   4     1409.23     1591.09     38.24 o 
   8  -1   4       20.25       -0.87     11.61 o 
   9  -1   4      365.27      335.02     25.43 o 
  10  -1   4       19.23       13.61     14.73 o 
  11  -1   4       23.79       15.61     17.98 o 
  -9   0   4        1.86      -14.85     14.85 o 
  -8   0   4      192.45      161.06     22.01 o 
  -7   0   4      187.36      199.72     19.13 o 
  -6   0   4      155.29      147.92     15.76 o 
  -5   0   4     1020.79      993.25     29.85 o 
  -4   0   4      337.83      380.23     17.69 o 
  -3   0   4     2872.68     3059.61     41.89 o 
  -2   0   4     4072.36     4358.40     45.34 o 
  -1   0   4      613.51      654.19     15.97 o 
   0   0   4     1283.59     1497.84     79.69 o 
   1   0   4        2.31        8.24      3.12 o 
   2   0   4      126.96      104.48      6.76 o 
   3   0   4     3495.36     3669.63     38.79 o 
   4   0   4      168.98      177.86     10.77 o 
   5   0   4     2204.15     2493.80     38.46 o 
   6   0   4      217.96      217.38     14.53 o 
   7   0   4     1465.22     1660.86     38.53 o 
   8   0   4      335.04      380.40     22.30 o 
   9   0   4        0.15       32.95     15.23 o 
  10   0   4       18.01       17.23     13.61 o 
  11   0   4       13.16       15.60     16.60 o 
  -9   1   4       55.19       18.86     18.23 o 
  -8   1   4       90.94       83.20     18.36 o 
  -7   1   4      114.86      104.97     16.50 o 
  -6   1   4      241.07      243.33     17.40 o 
  -5   1   4        1.00        4.37      9.61 o 
  -4   1   4     2044.31     2103.12     38.08 o 
  -3   1   4      571.10      594.78     18.66 o 
  -2   1   4     1796.95     1847.25     28.76 o 
   0   1   4      464.28      520.94     13.86 o 
   1   1   4     3138.27     3300.06     31.51 o 
   2   1   4      480.88      462.62     12.28 o 
   3   1   4        0.92        3.49      3.37 o 
   4   1   4     1671.36     1913.97     29.95 o 
   5   1   4      654.78      619.54     20.20 o 
   6   1   4     1724.95     1958.49     37.88 o 
   7   1   4      358.84      421.08     21.07 o 
   8   1   4       72.93       67.46     13.87 o 
   9   1   4      585.14      630.24     30.14 o 
  10   1   4       59.00       58.07     16.49 o 
  11   1   4       26.57       52.56     13.98 o 
  -9   2   4       22.97       25.34     15.36 o 
  -8   2   4      280.04      357.69     24.53 o 
  -7   2   4       21.41       29.96     10.36 o 
  -6   2   4       57.85       46.84     10.87 o 
  -5   2   4     1478.92     1442.51     34.74 o 
  -4   2   4      250.95      254.86     14.53 o 
  -3   2   4     3519.07     3447.96     43.74 o 
  -2   2   4     3483.17     3348.88     38.72 o 
  -1   2   4      312.30      327.57     11.20 o 
   0   2   4    11202.50     9247.59    215.58 o 
   1   2   4     3711.34     3437.96     32.67 o 
   2   2   4    12337.24    11823.22     68.75 o 
   3   2   4     1990.67     2150.41     29.04 o 
   4   2   4       62.16       70.11      8.12 o 
   5   2   4      139.11      125.74     10.38 o 
   6   2   4      903.87     1009.28     27.82 o 
   7   2   4      610.17      600.39     23.52 o 
   8   2   4      793.04      786.23     30.85 o 
   9   2   4        0.27        2.12     11.36 o 
  10   2   4       15.28        6.24     14.61 o 
  -9   3   4       87.65       70.58     18.74 o 
  -8   3   4      148.31      158.50     18.37 o 
  -7   3   4      123.10      107.61     16.37 o 
  -6   3   4      664.31      655.89     26.42 o 
  -5   3   4       16.59       13.73      9.74 o 
  -4   3   4      298.88      323.00     15.30 o 
  -3   3   4     1800.26     1889.85     32.33 o 
  -2   3   4     1524.54     1468.65     25.77 o 
  -1   3   4    19285.54    14993.47    331.35 o 
   0   3   4       29.55       22.80      5.18 o 
   1   3   4      361.34      334.60     10.72 o 
   2   3   4     3540.30     3398.34     35.07 o 
   3   3   4     1110.96     1138.04     21.76 o 
   4   3   4     6592.97     7859.48     64.98 o 
   5   3   4      798.00      913.69     24.53 o 
   6   3   4     1849.18     1981.60     39.58 o 
   7   3   4       35.01       40.96     11.36 o 
   8   3   4      246.88      245.32     20.78 o 
   9   3   4      182.76      168.69     20.01 o 
  10   3   4       37.53       44.58     14.61 o 
  -9   4   4       11.52        7.99     13.11 o 
  -8   4   4       48.92       55.82     14.24 o 
  -7   4   4        6.04        8.99     10.61 o 
  -6   4   4       34.32       62.81     11.74 o 
  -5   4   4     1700.98     1686.59     37.64 o 
  -4   4   4      215.27      225.90     13.77 o 
  -3   4   4      884.19      775.10     21.16 o 
  -2   4   4     1220.29     1101.57     22.89 o 
  -1   4   4       69.84       73.26      6.13 o 
   0   4   4      861.61      617.19     10.51 o 
   1   4   4     2187.55     1864.16     25.73 o 
   2   4   4     1514.65     1412.89     23.56 o 
   3   4   4     1354.65     1432.58     25.68 o 
   4   4   4        4.71       10.98      6.12 o 
   5   4   4     2066.55     2254.08     38.65 o 
   6   4   4     1263.78     1333.15     33.78 o 
   7   4   4      206.09      235.62     17.52 o 
   8   4   4      875.44      864.80     32.89 o 
   9   4   4        2.85        6.74     12.73 o 
  10   4   4       91.79       87.45     16.36 o 
  -9   5   4      225.68      225.50     24.01 o 
  -8   5   4       74.11       56.46     15.49 o 
  -7   5   4       54.82       63.19     13.24 o 
  -6   5   4      297.48      276.67     20.29 o 
  -5   5   4       23.63       20.35      9.11 o 
  -4   5   4     2266.21     2174.59     39.31 o 
  -3   5   4     2278.23     2105.41     35.61 o 
  -2   5   4     1152.33     1039.61     23.09 o 
  -1   5   4     2408.95     2010.50     30.04 o 
   0   5   4        0.25       -2.57      3.56 o 
   1   5   4     2093.87     1847.06     27.61 o 
   2   5   4     2834.96     2741.99     35.22 o 
   3   5   4      572.51      652.67     18.43 o 
   4   5   4        4.53       -1.62      6.37 o 
   5   5   4      109.96      112.02     11.75 o 
   6   5   4      532.26      571.54     23.13 o 
   7   5   4      823.97      931.47     31.63 o 
   8   5   4       73.24       60.83     14.74 o 
   9   5   4      105.81       99.71     15.74 o 
  10   5   4       15.90       33.58     14.48 o 
  -9   6   4       18.90       20.60     13.23 o 
  -8   6   4       80.71       95.93     17.24 o 
  -7   6   4      289.29      265.90     20.78 o 
  -6   6   4       47.27       43.46     11.36 o 
  -5   6   4      329.36      377.75     18.42 o 
  -4   6   4      269.23      261.98     15.29 o 
  -3   6   4      307.02      316.69     15.30 o 
  -2   6   4    12083.38    11030.19     83.84 o 
  -1   6   4       29.52       27.35      6.37 o 
   0   6   4      960.83      853.79     14.22 o 
   1   6   4       10.61        5.24      5.74 o 
   2   6   4      410.63      445.28     15.35 o 
   3   6   4     2044.37     2040.35     33.87 o 
   4   6   4       66.17       65.22      8.50 o 
   5   6   4     1927.36     1986.08     39.09 o 
   6   6   4       17.35       15.11      9.99 o 
   7   6   4      105.00      129.97     15.12 o 
   8   6   4      208.19      234.16     21.01 o 
   9   6   4       18.60       25.59     13.48 o 
  10   6   4       90.14       76.70     18.74 o 
  -9   7   4      113.74      154.05     21.49 o 
  -8   7   4       11.67       18.48     11.86 o 
  -7   7   4       25.21        1.12     12.98 o 
  -6   7   4      571.67      512.45     24.87 o 
  -5   7   4       33.95       43.58     10.61 o 
  -4   7   4     2218.87     1956.25     40.60 o 
  -3   7   4      378.88      388.23     17.82 o 
  -2   7   4      562.25      548.80     19.52 o 
  -1   7   4      230.54      207.29     11.53 o 
   0   7   4      523.74      522.70     15.50 o 
   1   7   4     2306.69     2101.16     33.93 o 
   2   7   4     2019.58     2008.64     34.23 o 
   3   7   4       20.21       19.73      6.62 o 
   4   7   4      618.58      622.06     22.04 o 
   5   7   4       95.80      114.10     12.87 o 
   6   7   4      450.16      396.30     21.58 o 
   7   7   4      587.14      566.91     26.88 o 
   8   7   4        1.83       -6.74     11.98 o 
   9   7   4       50.03       77.92     14.74 o 
  -8   8   4       71.36       72.44     18.24 o 
  -7   8   4      138.62      112.11     17.12 o 
  -6   8   4       24.04        7.87     11.11 o 
  -5   8   4      253.30      252.75     18.03 o 
  -4   8   4      314.13      324.82     18.67 o 
  -3   8   4     1653.80     1542.88     34.85 o 
  -2   8   4     7947.04     6923.41     71.39 o 
  -1   8   4       32.06       24.85      7.24 o 
   0   8   4     1228.72     1158.76     18.99 o 
   1   8   4      165.15      154.19     11.14 o 
   2   8   4      942.42      929.53     24.95 o 
   3   8   4     1135.14     1136.17     28.42 o 
   4   8   4       26.61       25.97      8.37 o 
   5   8   4      623.36      613.57     26.41 o 
   6   8   4      201.78      208.17     18.52 o 
   7   8   4      154.07      137.90     17.50 o 
   8   8   4      170.27      200.54     20.63 o 
   9   8   4       14.38       10.74     15.85 o 
  -8   9   4        8.89        2.62     12.61 o 
  -7   9   4       34.65       22.23     14.11 o 
  -6   9   4      213.41      228.17     18.51 o 
  -5   9   4       49.57       45.33     12.49 o 
  -4   9   4       15.81       22.35      9.86 o 
  -3   9   4      755.68      721.55     24.95 o 
  -2   9   4      276.80      301.33     16.16 o 
  -1   9   4     3139.01     3055.46     47.19 o 
   0   9   4      330.43      333.74     11.75 o 
   1   9   4      828.16      898.22     25.90 o 
   2   9   4      278.60      265.16     15.54 o 
   3   9   4       13.63       20.35      7.87 o 
   4   9   4     1180.82     1205.06     33.44 o 
   5   9   4       97.47      130.46     15.62 o 
   6   9   4      388.09      380.91     23.31 o 
   7   9   4      131.77      129.73     17.37 o 
   8   9   4        0.44        0.00     14.48 o 
   9   9   4      117.45       79.47     20.99 o 
  -8  10   4       45.45       26.10     16.61 o 
  -7  10   4       36.65       28.34     14.11 o 
  -6  10   4        4.70       26.46      8.99 o 
  -5  10   4      464.98      470.38     24.96 o 
  -4  10   4       43.90       34.97     11.74 o 
  -3  10   4      466.13      427.90     21.46 o 
  -2  10   4        2.87        4.62      7.24 o 
  -1  10   4        0.08       -1.50      7.86 o 
   0  10   4     1699.73     1634.71     47.23 o 
   1  10   4     1593.03     1477.96     35.43 o 
   2  10   4      328.61      280.54     18.05 o 
   3  10   4      138.75      139.16     14.00 o 
   4  10   4        1.50        1.75      9.49 o 
   5  10   4      285.11      317.78     21.41 o 
   6  10   4      220.40      221.93     20.39 o 
   7  10   4       40.62       29.97     14.73 o 
   8  10   4       96.84       89.95     18.36 o 
  -7  11   4       54.29       35.09     17.86 o 
  -6  11   4      134.95      106.73     16.50 o 
  -5  11   4        9.84        9.61     10.61 o 
  -4  11   4      148.69      162.40     15.63 o 
  -3  11   4     1339.58     1262.99     36.36 o 
  -2  11   4       92.21       76.97     13.50 o 
  -1  11   4      588.09      560.93     24.01 o 
   0  11   4        1.31       -0.31      8.11 o 
   1  11   4      620.51      649.59     26.16 o 
   2  11   4      549.40      537.98     24.00 o 
   3  11   4        0.30      -11.61     11.61 o 
   4  11   4      266.58      266.89     19.28 o 
   5  11   4       85.62       92.20     14.12 o 
   6  11   4       69.49       44.34     15.24 o 
   7  11   4       67.82       74.81     15.36 o 
   8  11   4        0.11       -9.99     15.60 o 
  -7  12   4       84.33       93.43     19.99 o 
  -6  12   4        1.51        8.74     14.10 o 
  -5  12   4      321.87      342.57     23.29 o 
  -4  12   4      136.70      125.62     15.87 o 
  -3  12   4      111.28       97.47     14.37 o 
  -2  12   4       82.44       85.95     13.99 o 
  -1  12   4       21.77       43.32     11.74 o 
   0  12   4      905.91      960.07     22.69 o 
   1  12   4      409.54      339.83     22.07 o 
   2  12   4       37.75       23.73     12.11 o 
   3  12   4       49.32       44.08     12.61 o 
   5  12   4      225.38      200.53     18.64 o 
   6  12   4       55.21       68.19     14.86 o 
   7  12   4       12.73        8.36     15.98 o 
  -6  13   4       44.82       18.73     15.11 o 
  -5  13   4        8.21      -14.73     14.73 o 
  -4  13   4      436.47      429.94     27.33 o 
  -3  13   4      354.88      350.24     24.18 o 
  -2  13   4        9.28      -11.36     11.36 o 
  -1  13   4       99.55      121.95     13.99 o 
   0  13   4      116.68       91.45     10.82 o 
   1  13   4      778.06      791.68     31.59 o 
   2  13   4      526.53      485.81     27.48 o 
   3  13   4        6.36      -13.48     13.48 o 
   4  13   4       26.80       24.72     14.23 o 
   5  13   4       21.53       25.22     14.23 o 
   6  13   4       14.10       20.60     13.23 o 
  -5  14   4       19.03       23.84     12.98 o 
  -4  14   4       86.74       53.47     16.99 o 
  -3  14   4       67.31       83.68     15.24 o 
  -2  14   4      420.63      462.22     26.07 o 
  -1  14   4        2.49       -7.74     11.98 o 
   0  14   4      199.55      240.65     14.59 o 
   1  14   4      142.65      154.62     19.87 o 
   2  14   4       83.98       72.33     15.49 o 
   3  14   4      294.08      291.64     23.91 o 
   4  14   4       47.73       59.19     14.98 o 
   5  14   4       12.09      -15.10     17.60 o 
  -4  15   4       71.74       90.43     17.24 o 
  -3  15   4        2.46        7.74      9.99 o 
  -2  15   4        0.23        6.24     11.73 o 
  -1  15   4       98.66      133.80     16.74 o 
   0  15   4      145.05      152.51     13.79 o 
   1  15   4      125.29      126.71     17.37 o 
   2  15   4       55.29       42.46     13.86 o 
   3  15   4        3.54        6.74     13.48 o 
   4  15   4      142.29      167.59     20.37 o 
  -2  16   4       66.77       12.24     17.11 o 
  -1  16   4        0.08       10.73     10.98 o 
   0  16   4       53.76       73.64     10.81 o 
   1  16   4       66.67       74.44     18.23 o 
   2  16   4       16.06      -11.24     17.23 o 
   1 -13   5        0.68        9.99     12.73 o 
   2 -13   5       19.80       16.98     14.73 o 
   3 -13   5       34.09       48.44     16.98 o 
  -1 -12   5        4.37        6.99     13.11 o 
   0 -12   5       12.42        4.02     10.72 o 
   1 -12   5      129.39      152.83     20.37 o 
   2 -12   5       22.98       37.45     14.11 o 
   3 -12   5       54.73       46.83     15.98 o 
   4 -12   5       59.76       74.31     17.36 o 
   5 -12   5       13.78       15.10     16.73 o 
  -3 -11   5      130.67      138.33     21.62 o 
  -2 -11   5      105.40      107.07     18.37 o 
  -1 -11   5       38.47       15.23     16.11 o 
   0 -11   5      133.63      141.23     12.50 o 
   1 -11   5        3.12       -8.36     12.23 o 
   2 -11   5       52.16       65.94     12.36 o 
   3 -11   5       96.22       81.83     17.37 o 
   4 -11   5       19.26       20.60     14.86 o 
   5 -11   5       81.05       66.95     15.99 o 
   6 -11   5        1.59       -9.36     14.85 o 
   7 -11   5      136.31      151.59     21.87 o 
  -4 -10   5       22.40       32.58     15.48 o 
  -3 -10   5        4.33       13.11     13.48 o 
  -2 -10   5      100.03      111.44     18.99 o 
  -1 -10   5      543.79      542.34     29.11 o 
   0 -10   5       33.84       43.70     16.04 o 
   1 -10   5      141.30      116.37     15.87 o 
   2 -10   5        0.21       10.73      8.99 o 
   3 -10   5        6.93      -12.48     12.48 o 
   4 -10   5      244.53      267.64     21.40 o 
   5 -10   5        0.82       -5.74     14.48 o 
   6 -10   5      251.29      249.61     23.52 o 
   7 -10   5       27.11       24.97     14.86 o 
   8 -10   5       25.22       14.23     17.35 o 
  -5  -9   5       65.22       50.21     18.86 o 
  -4  -9   5        0.11       -7.86     15.10 o 
  -3  -9   5      273.46      298.22     23.90 o 
  -2  -9   5       22.93       23.47     14.11 o 
  -1  -9   5      118.87      108.23     17.37 o 
   0  -9   5      554.36      602.26     20.14 o 
   1  -9   5       26.69       31.09     12.74 o 
   2  -9   5      558.77      586.11     27.75 o 
   3  -9   5      187.80      217.25     19.01 o 
   4  -9   5       72.72       91.94     13.12 o 
   5  -9   5      142.34      128.63     17.63 o 
   6  -9   5       21.96       23.85     13.98 o 
   7  -9   5      167.30      167.90     19.25 o 
   8  -9   5      106.89      101.45     18.99 o 
  -5  -8   5       11.62       -7.99     14.23 o 
  -4  -8   5       94.05       63.09     16.12 o 
  -3  -8   5       18.35       12.23     12.98 o 
  -2  -8   5      249.04      263.69     21.65 o 
  -1  -8   5     1193.20     1196.99     37.31 o 
   0  -8   5        6.50       17.94     11.30 o 
   1  -8   5      230.84      197.62     17.15 o 
   2  -8   5       33.55       35.71     11.99 o 
   3  -8   5      291.83      338.66     21.04 o 
   4  -8   5     1395.64     1455.15     40.45 o 
   5  -8   5        0.61       24.34      9.24 o 
   6  -8   5      412.28      402.89     25.07 o 
   7  -8   5      105.22      102.71     17.62 o 
   8  -8   5       55.74       70.18     16.36 o 
   9  -8   5       53.37       59.44     16.61 o 
  -6  -7   5       12.24       13.86     15.10 o 
  -5  -7   5      114.93      108.33     17.37 o 
  -4  -7   5        2.63        2.25     12.36 o 
  -3  -7   5      222.86      231.09     19.89 o 
  -2  -7   5      147.17      167.41     16.63 o 
  -1  -7   5      269.94      285.13     18.41 o 
   0  -7   5     1537.70     1570.38     70.65 o 
   1  -7   5       35.50       35.46     10.11 o 
   2  -7   5       10.73       -1.62      8.24 o 
   3  -7   5       84.80       78.22     13.24 o 
   4  -7   5      187.27      171.52     18.14 o 
   5  -7   5     1350.31     1378.55     38.79 o 
   6  -7   5      201.66      173.01     19.76 o 
   7  -7   5      271.99      251.09     22.91 o 
   8  -7   5       84.50       96.81     16.24 o 
   9  -7   5        3.62        9.24     14.48 o 
  -6  -6   5       44.43       45.58     16.23 o 
  -5  -6   5        0.20      -11.61     12.86 o 
  -4  -6   5      605.21      615.11     29.39 o 
  -3  -6   5       13.98       10.24     11.86 o 
  -2  -6   5      572.89      548.34     24.51 o 
  -1  -6   5      378.29      364.23     19.19 o 
   0  -6   5        0.09       10.65     12.04 o 
   1  -6   5     1356.21     1424.78     33.31 o 
   2  -6   5      545.55      523.80     21.51 o 
   3  -6   5      302.42      361.33     18.05 o 
   4  -6   5      245.84      244.30     17.28 o 
   5  -6   5       16.29       22.10      9.99 o 
   6  -6   5      897.40      929.15     32.91 o 
   7  -6   5      410.26      394.16     25.20 o 
   8  -6   5       20.55       33.46     13.36 o 
   9  -6   5      141.16      136.36     17.62 o 
  10  -6   5        0.97        4.24     15.60 o 
  -7  -5   5       57.20       29.10     17.48 o 
  -6  -5   5       62.36       44.21     17.73 o 
  -5  -5   5      102.03      119.58     16.74 o 
  -4  -5   5        0.82        8.61     11.73 o 
  -3  -5   5      298.54      348.48     20.17 o 
  -2  -5   5     1365.48     1454.86     36.07 o 
  -1  -5   5      135.25      120.93     12.63 o 
   0  -5   5     1755.22     1711.57     34.82 o 
   1  -5   5        5.58       22.59      7.49 o 
   2  -5   5       83.90       81.36      9.87 o 
   3  -5   5     1460.33     1593.80     34.04 o 
   4  -5   5      103.77      113.25     11.88 o 
   5  -5   5     1144.30     1228.30     33.19 o 
   6  -5   5       59.84       72.20     12.49 o 
   7  -5   5       38.55       32.97     12.36 o 
   8  -5   5       94.95       66.84     15.49 o 
   9  -5   5        2.20      -10.73     15.10 o 
  10  -5   5      190.64      182.67     23.26 o 
  -7  -4   5       46.75       43.46     16.36 o 
  -6  -4   5      146.04      155.62     18.25 o 
  -5  -4   5        1.77       -9.24     11.36 o 
  -4  -4   5     1598.96     1732.66     42.46 o 
  -3  -4   5      166.14      174.24     15.51 o 
  -2  -4   5      881.84      981.03     29.06 o 
  -1  -4   5      861.01      974.41     26.04 o 
   0  -4   5        0.50        1.52      4.48 o 
   1  -4   5      782.39      785.85     21.87 o 
   2  -4   5      346.12      332.06     14.94 o 
   3  -4   5      272.66      300.63     14.92 o 
   4  -4   5      472.38      487.12     19.36 o 
   5  -4   5       29.94       47.45      9.86 o 
   6  -4   5     1967.83     2074.61     43.49 o 
   7  -4   5      225.86      225.89     18.15 o 
   8  -4   5        3.60        9.11     10.73 o 
   9  -4   5       94.39       89.95     17.37 o 
  10  -4   5        0.28      -15.48     15.48 o 
  -8  -3   5       60.20       80.18     16.98 o 
  -7  -3   5       38.63       22.60     14.73 o 
  -6  -3   5       11.23        7.74     10.86 o 
  -5  -3   5      270.56      250.76     18.65 o 
  -4  -3   5       33.86       34.34     11.99 o 
  -3  -3   5     2843.97     3027.04     50.12 o 
  -2  -3   5     2876.87     3096.04     47.48 o 
  -1  -3   5      176.90      205.80     12.89 o 
   0  -3   5     1775.90     2074.45     26.58 o 
   1  -3   5      118.86      127.85      9.76 o 
   2  -3   5     2327.01     2560.47     37.20 o 
   3  -3   5     2655.83     2873.86     40.86 o 
   4  -3   5       12.25       20.72      6.12 o 
   5  -3   5     1720.25     1908.52     37.36 o 
   6  -3   5       99.74      108.36     13.00 o 
   7  -3   5      370.03      326.85     20.06 o 
   8  -3   5      459.01      476.06     25.09 o 
   9  -3   5        0.60      -13.85     13.85 o 
  10  -3   5      111.24       91.84     18.49 o 
  -8  -2   5        9.23       16.60     13.48 o 
  -7  -2   5      107.79      124.57     18.74 o 
  -6  -2   5       32.41       38.96     12.11 o 
  -5  -2   5       34.78       23.72     13.11 o 
  -4  -2   5      176.47      170.01     15.01 o 
  -3  -2   5      781.84      823.96     26.38 o 
  -2  -2   5      813.28      795.26     23.52 o 
  -1  -2   5     9389.90    10713.84     81.37 o 
   0  -2   5        4.69        9.81      4.28 o 
   1  -2   5      557.88      553.33     16.79 o 
   2  -2   5      311.48      367.79     13.82 o 
   3  -2   5     1384.39     1321.68     26.64 o 
   4  -2   5     2290.53     2301.68     37.22 o 
   5  -2   5      106.95       91.14     13.13 o 
   6  -2   5      410.85      367.79     17.70 o 
   7  -2   5      161.65      155.71     15.51 o 
   8  -2   5       53.05       54.83     12.99 o 
   9  -2   5      674.27      720.61     33.93 o 
  10  -2   5       17.09       26.22     18.23 o 
  11  -2   5       27.35       42.82     16.73 o 
  -8  -1   5       93.07       69.71     17.24 o 
  -7  -1   5       93.64      126.18     16.99 o 
  -6  -1   5       12.03        6.12     11.11 o 
  -5  -1   5      961.10      977.39     31.94 o 
  -4  -1   5       16.16       16.48      9.61 o 
  -3  -1   5     1219.10     1354.12     31.01 o 
  -2  -1   5      139.50      145.76     10.63 o 
  -1  -1   5      211.33      276.22     13.03 o 
   0  -1   5     1422.61     1390.17     24.11 o 
   1  -1   5     1685.73     1725.45     27.33 o 
   2  -1   5     3184.31     3616.73     40.29 o 
   3  -1   5      931.07      938.87     21.62 o 
   4  -1   5       67.59       73.98      8.62 o 
   5  -1   5     4721.46     5043.59     57.76 o 
   6  -1   5      477.09      491.47     20.23 o 
   7  -1   5      748.12      797.66     28.22 o 
   8  -1   5      204.37      211.56     18.02 o 
   9  -1   5       41.20       33.22     17.48 o 
  10  -1   5      115.03      145.70     18.99 o 
  11  -1   5       37.63       63.55     16.11 o 
  -8   0   5       89.83       95.44     16.99 o 
  -7   0   5       83.12       82.95     14.24 o 
  -6   0   5       99.54       86.97     14.62 o 
  -5   0   5       57.82       45.09     12.12 o 
  -4   0   5     1032.32     1087.72     29.49 o 
  -3   0   5     1527.85     1603.76     32.58 o 
  -2   0   5      625.44      517.35     17.42 o 
  -1   0   5     3642.09     4050.97     43.92 o 
   0   0   5       86.69       94.49      5.08 o 
   1   0   5      504.96      522.64     14.28 o 
   2   0   5     1617.48     1663.44     25.79 o 
   3   0   5      504.25      477.50     15.02 o 
   4   0   5     3109.81     3313.95     42.12 o 
   5   0   5       10.13       -3.37      7.86 o 
   6   0   5      273.02      305.38     16.42 o 
   7   0   5      823.52      833.18     28.25 o 
   8   0   5       76.49       76.96     14.49 o 
   9   0   5      847.35      882.36     35.51 o 
  10   0   5        8.70       -6.12     14.11 o 
  11   0   5       21.05        9.86     16.98 o 
  -8   1   5      104.80      104.95     19.62 o 
  -7   1   5      135.62      136.49     16.12 o 
  -6   1   5       50.77       68.06     13.36 o 
  -5   1   5     1189.90     1141.80     33.31 o 
  -4   1   5        5.97        4.12      8.24 o 
  -3   1   5      439.73      435.67     16.84 o 
  -2   1   5     3564.44     3996.47     45.97 o 
  -1   1   5      532.33      564.96     16.03 o 
   0   1   5     6411.45     6724.20     37.64 o 
   1   1   5       73.62       77.16      6.50 o 
   2   1   5      583.86      555.19     14.56 o 
   3   1   5      147.46      211.64     10.27 o 
   4   1   5      319.37      365.23     14.19 o 
   5   1   5      756.95      785.16     22.25 o 
   6   1   5      569.22      537.12     20.89 o 
   7   1   5       73.02       83.58     12.37 o 
   8   1   5      556.82      574.04     26.00 o 
   9   1   5       38.87       54.19     14.61 o 
  10   1   5      102.84      119.32     18.87 o 
  11   1   5       37.63       62.06     16.73 o 
  -8   2   5       91.96       97.44     17.61 o 
  -7   2   5       15.13       13.86      9.49 o 
  -6   2   5      358.73      383.10     21.43 o 
  -5   2   5        0.91        3.99      9.99 o 
  -4   2   5     1870.73     1861.60     37.53 o 
  -3   2   5      366.38      327.09     15.07 o 
  -2   2   5      802.42      769.09     20.27 o 
  -1   2   5     4280.38     4573.71     45.32 o 
   0   2   5      334.63      308.52      8.01 o 
   1   2   5    13545.85    11114.76    275.12 o 
   2   2   5     5970.92     5772.91     48.71 o 
   3   2   5      243.91      219.38     10.67 o 
   4   2   5     2015.24     2169.51     33.57 o 
   5   2   5       22.33       27.47      6.74 o 
   6   2   5     1050.88     1121.56     28.89 o 
   7   2   5      535.32      537.47     23.50 o 
   8   2   5      170.35      161.70     18.88 o 
   9   2   5      316.33      342.24     24.04 o 
  10   2   5        5.11        9.86     14.35 o 
  11   2   5       32.57        1.37     17.85 o 
  -8   3   5      166.75      143.64     20.50 o 
  -7   3   5      163.92      166.16     17.63 o 
  -6   3   5       36.29       44.95     12.49 o 
  -5   3   5      420.45      512.69     22.21 o 
  -4   3   5       21.25       20.60      7.12 o 
  -3   3   5      506.00      467.63     17.49 o 
  -2   3   5     4757.76     4730.74     50.43 o 
  -1   3   5      315.89      295.08     11.69 o 
   0   3   5     5931.49     5565.83     34.22 o 
   1   3   5      312.69      302.45     11.07 o 
   2   3   5     2443.40     2177.93     29.58 o 
   3   3   5     9207.76     9205.89     68.25 o 
   4   3   5      160.87      192.93     11.77 o 
   5   3   5      250.42      236.74     14.04 o 
   6   3   5      396.79      379.82     19.33 o 
   7   3   5       13.21       -8.86     10.86 o 
   8   3   5     1363.89     1359.00     39.41 o 
   9   3   5        0.01        3.25     12.98 o 
  10   3   5      108.87      114.70     16.99 o 
  -8   4   5       13.71        1.25     15.10 o 
  -7   4   5       28.00       28.84     12.61 o 
  -6   4   5     1279.18     1214.38     37.34 o 
  -5   4   5        6.94        6.37      9.11 o 
  -4   4   5      527.31      452.53     18.99 o 
  -3   4   5       43.05       43.09      6.87 o 
  -2   4   5      652.51      576.71     17.56 o 
  -1   4   5     7731.67     7128.14     59.73 o 
   0   4   5      253.10      233.53      7.23 o 
   1   4   5     3117.29     2731.85     33.71 o 
   2   4   5      394.96      371.26     12.85 o 
   3   4   5     1106.37     1227.97     24.38 o 
   4   4   5     3898.56     4238.27     49.18 o 
   5   4   5      234.24      217.98     14.78 o 
   6   4   5      867.06      930.20     28.04 o 
   7   4   5      311.27      337.66     19.92 o 
   8   4   5      115.48      115.23     18.00 o 
   9   4   5       78.85      107.55     16.74 o 
  10   4   5       14.87       33.46     15.60 o 
  -8   5   5      103.11       97.95     16.99 o 
  -7   5   5       19.74       21.60     10.99 o 
  -6   5   5        2.76       -8.49     11.11 o 
  -5   5   5      341.83      358.98     19.18 o 
  -4   5   5      336.14      327.53     16.93 o 
  -3   5   5      841.14      737.50     22.38 o 
  -2   5   5     2645.23     2450.85     37.32 o 
  -1   5   5      134.68      145.67     10.01 o 
   0   5   5     3819.95     3349.97     97.56 o 
   1   5   5     1302.09     1064.11     22.07 o 
   2   5   5      822.95      706.17     18.41 o 
   3   5   5     2949.31     2977.14     39.75 o 
   4   5   5      127.23      119.33     10.38 o 
   5   5   5     1505.26     1640.76     34.58 o 
   6   5   5      550.10      629.13     23.76 o 
   7   5   5      272.61      251.19     20.04 o 
   8   5   5      955.17      959.31     35.18 o 
   9   5   5        2.11       -2.37     12.86 o 
  10   5   5       88.45       63.58     17.74 o 
  -8   6   5       56.96       89.42     15.36 o 
  -7   6   5      135.32      178.61     18.37 o 
  -6   6   5      631.58      570.55     27.77 o 
  -5   6   5       12.03        6.62      9.24 o 
  -4   6   5       76.31       72.34     10.62 o 
  -3   6   5      112.76      106.40      9.75 o 
  -2   6   5     1047.05      950.19     24.50 o 
  -1   6   5     7322.69     6452.58     61.23 o 
   0   6   5       25.20       21.07      4.64 o 
   1   6   5      113.02       80.06      8.13 o 
   2   6   5     1158.14     1055.10     23.72 o 
   3   6   5       99.18       79.15      9.88 o 
   4   6   5      971.00      848.75     23.95 o 
   5   6   5      213.08      190.67     15.02 o 
   6   6   5        7.30       14.23      9.74 o 
   7   6   5      502.95      526.00     25.23 o 
   8   6   5        9.24       27.21     12.61 o 
   9   6   5      219.56      241.91     22.01 o 
  10   6   5       38.04       36.96     15.98 o 
  -8   7   5       56.64       42.46     17.73 o 
  -7   7   5      287.21      280.13     22.78 o 
  -6   7   5       10.55       28.71     12.36 o 
  -5   7   5      958.96      822.85     29.41 o 
  -4   7   5       32.55       38.83      9.99 o 
  -3   7   5      256.82      217.22     14.41 o 
  -2   7   5     2509.97     2253.99     39.00 o 
  -1   7   5       44.55       19.61      8.49 o 
   0   7   5     6268.71     5644.88     41.23 o 
   1   7   5     1742.07     1503.66     29.45 o 
   2   7   5      673.80      660.03     20.58 o 
   3   7   5      157.15      152.91     11.39 o 
   4   7   5        1.18        3.25      6.62 o 
   5   7   5     1113.17     1316.20     33.06 o 
   6   7   5      208.43      209.10     15.64 o 
   7   7   5      198.79      181.76     18.89 o 
   8   7   5       26.31       19.85     12.98 o 
   9   7   5        3.73       22.59     13.36 o 
  10   7   5       36.39       54.19     16.48 o 
  -8   8   5       55.02       68.93     15.49 o 
  -7   8   5       58.29       71.44     14.99 o 
  -6   8   5      101.47      105.33     14.37 o 
  -5   8   5       23.83       20.98     10.74 o 
  -4   8   5      536.73      526.54     22.99 o 
  -3   8   5     1768.95     1561.50     36.15 o 
  -2   8   5      501.82      445.92     19.23 o 
  -1   8   5     1183.94     1122.50     27.95 o 
   0   8   5       94.14       88.14      6.76 o 
   1   8   5     1886.42     1878.45     35.09 o 
   2   8   5     3584.31     3598.97     49.87 o 
   3   8   5       40.34       45.84      8.12 o 
   4   8   5      483.77      486.22     20.48 o 
   5   8   5      121.87      136.13     12.75 o 
   6   8   5      279.19      268.34     19.41 o 
   7   8   5      619.09      624.15     29.15 o 
   8   8   5        3.49        8.11     12.73 o 
   9   8   5       87.57       85.69     18.49 o 
  -8   9   5       41.98       54.82     15.61 o 
  -7   9   5      351.74      336.87     26.05 o 
  -6   9   5       22.49       34.58     11.61 o 
  -5   9   5      141.16      154.39     15.50 o 
  -4   9   5       67.36       80.32     11.87 o 
  -3   9   5      397.34      349.23     20.45 o 
  -2   9   5     3651.97     3308.48     52.32 o 
  -1   9   5        0.27        1.37      7.24 o 
   0   9   5     1745.61     1664.33     24.83 o 
   1   9   5      544.95      530.51     20.88 o 
   2   9   5      375.38      409.07     18.95 o 
   3   9   5      666.53      646.81     23.80 o 
   4   9   5      131.01      146.78     14.38 o 
   5   9   5      231.37      239.68     17.65 o 
   6   9   5      212.81      256.72     18.02 o 
   7   9   5       85.09      111.93     16.12 o 
   8   9   5      128.15      137.09     20.62 o 
   9   9   5        9.29       38.82     15.10 o 
  -7  10   5       14.93       40.70     11.73 o 
  -6  10   5      143.81      145.99     17.12 o 
  -5  10   5       18.19       18.48     10.61 o 
  -4  10   5      118.30      118.61     12.75 o 
  -3  10   5      670.30      568.52     25.04 o 
  -2  10   5       82.88       64.35     11.00 o 
  -1  10   5      802.01      770.95     26.48 o 
   0  10   5      460.58      429.46     14.47 o 
   1  10   5     2080.15     2043.45     41.80 o 
   2  10   5      947.31      931.94     28.93 o 
   3  10   5       81.74      108.33     12.74 o 
   4  10   5      178.32      209.64     16.14 o 
   5  10   5      107.68      117.59     15.62 o 
   6  10   5      162.06      172.41     17.75 o 
   7  10   5      116.30      110.59     17.24 o 
   8  10   5        4.89       22.34     14.73 o 
  -7  11   5      175.88      176.64     22.00 o 
  -6  11   5        5.58        9.61     12.36 o 
  -5  11   5       19.24       34.96     11.49 o 
  -4  11   5       43.54       24.98     13.24 o 
  -3  11   5      354.95      375.94     21.43 o 
  -2  11   5      453.46      482.47     22.59 o 
  -1  11   5        0.30       -8.86      8.86 o 
   0  11   5       35.76       47.73      7.77 o 
   1  11   5      568.48      590.10     25.39 o 
   2  11   5      398.88      394.18     22.45 o 
   3  11   5     1179.67     1136.24     35.04 o 
   4  11   5       25.38       29.72     10.74 o 
   5  11   5       68.68       57.33     12.74 o 
   6  11   5       99.31      102.95     16.99 o 
   7  11   5       13.31        2.50     12.86 o 
   8  11   5       88.56       79.82     16.61 o 
  -6  12   5      336.12      355.57     26.67 o 
  -5  12   5        1.42       -4.74     11.23 o 
  -4  12   5       88.45       79.71     13.24 o 
  -3  12   5      411.90      378.34     23.07 o 
  -2  12   5       41.22       50.20     10.11 o 
  -1  12   5      743.62      698.14     28.57 o 
   0  12   5       97.38      105.90     10.12 o 
   1  12   5       98.95       82.97     13.87 o 
   2  12   5       77.46       59.59     12.74 o 
   3  12   5       30.04       24.72     12.61 o 
   4  12   5      474.27      470.75     25.96 o 
   5  12   5      151.31      144.51     19.75 o 
   6  12   5       12.61       14.86     13.86 o 
   7  12   5       28.80       43.45     12.61 o 
  -6  13   5        1.06      -13.85     13.85 o 
  -5  13   5      130.24      128.09     19.74 o 
  -4  13   5      394.29      372.49     26.69 o 
  -3  13   5      150.62      156.26     18.13 o 
  -2  13   5      146.49      184.01     17.13 o 
  -1  13   5        0.26       20.10      8.99 o 
   0  13   5      324.43      351.80     16.43 o 
   1  13   5      478.72      483.87     26.22 o 
   2  13   5       80.55       83.70     15.49 o 
   3  13   5      110.03      117.84     16.24 o 
   4  13   5        0.63        4.62     11.86 o 
   5  13   5       70.66       71.82     17.11 o 
   6  13   5       74.79       79.06     17.61 o 
  -5  14   5        5.62      -15.10     15.10 o 
  -4  14   5       89.97      117.18     16.74 o 
  -3  14   5      303.05      312.19     24.03 o 
  -2  14   5        8.69        1.12     12.48 o 
  -1  14   5      198.56      210.36     20.01 o 
   0  14   5       36.51       48.10      9.35 o 
   1  14   5       69.29       91.31     16.74 o 
   2  14   5      361.12      322.80     25.43 o 
   3  14   5        6.15        1.25     12.86 o 
   4  14   5      262.59      323.07     24.15 o 
   5  14   5        8.84       12.11     14.60 o 
  -3  15   5       13.85       20.72     12.98 o 
  -2  15   5      128.02      135.71     17.25 o 
  -1  15   5        6.14       -6.12     12.61 o 
   0  15   5      230.31      258.34     25.89 o 
   1  15   5       82.34       93.19     17.61 o 
   2  15   5        8.98       31.71     11.23 o 
   3  15   5      155.01      165.99     22.62 o 
   4  15   5       17.83       15.23     16.48 o 
  -2  16   5        2.11       13.61     12.36 o 
  -1  16   5       11.11       18.60     13.98 o 
   0  16   5       36.20       42.32     13.24 o 
   1  16   5       46.83       53.19     15.86 o 
   2  16   5       94.74      114.18     17.61 o 
   0 -12   6      120.26      143.13     14.16 o 
   1 -12   6        0.85       25.09     13.23 o 
   2 -12   6       42.43       51.07     15.86 o 
   3 -12   6       21.71       15.23     15.11 o 
   4 -12   6       29.68       33.71     17.23 o 
  -2 -11   6       70.45       58.95     19.61 o 
  -1 -11   6       40.70       46.45     15.23 o 
   0 -11   6       15.37       21.98     15.04 o 
   1 -11   6       35.79       33.09     13.73 o 
   2 -11   6       29.92       40.33     14.61 o 
   3 -11   6       91.32       92.32     18.36 o 
   4 -11   6       83.87       68.20     17.86 o 
   5 -11   6        0.24       25.21     11.86 o 
   6 -11   6       91.21       80.82     18.24 o 
  -3 -10   6       60.95       52.33     17.36 o 
  -2 -10   6       47.52       62.19     17.36 o 
  -1 -10   6       61.58       38.72     17.36 o 
   0 -10   6      518.34      519.93     21.42 o 
   1 -10   6        2.93        8.11     11.73 o 
   2 -10   6       87.65       99.94     16.24 o 
   3 -10   6       28.69       18.48     13.73 o 
   4 -10   6       16.46       22.35     11.98 o 
   5 -10   6       41.19       44.08     13.11 o 
   6 -10   6       11.20       10.24     13.48 o 
   7 -10   6       66.25       61.70     16.99 o 
  -4  -9   6       91.90      101.81     19.61 o 
  -3  -9   6        1.34        6.49     13.11 o 
  -2  -9   6       24.45       23.10     13.98 o 
  -1  -9   6      157.34      164.64     19.00 o 
   0  -9   6       11.93       11.45      9.09 o 
   1  -9   6      713.59      698.87     30.30 o 
   2  -9   6      211.23      215.29     19.76 o 
   3  -9   6       75.62       87.19     13.87 o 
   4  -9   6        4.47       13.98     10.24 o 
   5  -9   6        4.12       17.97      9.86 o 
   6  -9   6      296.84      317.57     24.66 o 
   7  -9   6       69.64       74.07     16.99 o 
   8  -9   6       52.16       30.34     19.36 o 
  -4  -8   6        4.62        3.99     13.86 o 
  -3  -8   6      204.24      265.26     20.39 o 
  -2  -8   6      110.16      106.96     15.24 o 
  -1  -8   6      175.67      210.83     18.88 o 
   0  -8   6      122.08      139.48     11.48 o 
   1  -8   6        7.01      -10.49     11.48 o 
   2  -8   6     1076.86     1171.91     36.00 o 
   3  -8   6      675.46      703.32     29.80 o 
   4  -8   6       13.40        5.87     12.73 o 
   5  -8   6       51.49       63.07     14.11 o 
   6  -8   6        0.06        5.49     11.98 o 
   7  -8   6      219.18      247.91     23.89 o 
   8  -8   6      152.95      130.99     21.00 o 
   9  -8   6        1.55       14.23     13.36 o 
  -5  -7   6        1.64       -9.49     13.98 o 
  -4  -7   6      207.30      192.97     20.39 o 
  -3  -7   6       27.83       27.84     11.61 o 
  -2  -7   6      176.01      182.08     16.51 o 
  -1  -7   6      708.32      742.85     30.44 o 
   0  -7   6        0.63        6.52      6.69 o 
   1  -7   6      944.43      963.23     32.94 o 
   2  -7   6       74.42       90.07     12.87 o 
   3  -7   6      221.56      223.39     18.65 o 
   4  -7   6      372.31      412.42     22.56 o 
   5  -7   6       24.48       18.98     12.61 o 
   6  -7   6      821.10      840.64     34.62 o 
   7  -7   6      107.05      149.07     18.62 o 
   8  -7   6       61.83       83.05     17.73 o 
   9  -7   6      106.78      110.57     19.99 o 
  -6  -6   6       16.87        5.62     14.48 o 
  -5  -6   6       42.67       56.69     13.99 o 
  -4  -6   6       26.41       51.06     13.98 o 
  -3  -6   6      208.26      154.24     17.26 o 
  -2  -6   6      221.78      208.34     18.39 o 
  -1  -6   6      129.45      123.89     15.63 o 
   0  -6   6      446.99      477.62     16.20 o 
   1  -6   6      230.58      230.84     16.90 o 
   2  -6   6     1220.47     1169.55     32.45 o 
   3  -6   6      264.59      288.80     17.91 o 
   4  -6   6        0.89        4.87      8.49 o 
   5  -6   6      254.37      265.91     19.28 o 
   6  -6   6       72.59       82.57     17.74 o 
   7  -6   6      667.88      683.87     31.17 o 
   8  -6   6      240.55      261.11     22.27 o 
   9  -6   6        0.57       10.24     11.48 o 
  10  -6   6      125.47      112.96     22.24 o 
  -6  -5   6       36.09       23.85     15.86 o 
  -5  -5   6       17.62       28.34     11.98 o 
  -4  -5   6      137.70      149.25     17.25 o 
  -3  -5   6      180.94      176.85     17.13 o 
  -2  -5   6      787.47      867.80     30.11 o 
  -1  -5   6      434.00      514.83     22.72 o 
   0  -5   6       56.64       55.02      7.60 o 
   1  -5   6     1079.13     1102.89     30.40 o 
   2  -5   6      304.04      324.77     17.30 o 
   3  -5   6      406.81      452.47     20.71 o 
   4  -5   6      359.70      360.93     19.56 o 
   5  -5   6        1.48       -2.37     10.24 o 
   6  -5   6      529.30      578.46     26.25 o 
   7  -5   6      113.40      131.47     17.25 o 
   8  -5   6       32.90       71.17     13.86 o 
   9  -5   6      362.55      322.14     26.43 o 
  10  -5   6       14.55       21.97     17.10 o 
  -7  -4   6       49.26       19.85     18.11 o 
  -6  -4   6       55.71       62.94     17.48 o 
  -5  -4   6      315.51      300.64     21.91 o 
  -4  -4   6       27.61       44.45     13.11 o 
  -3  -4   6      287.79      309.97     20.54 o 
  -2  -4   6      461.03      463.02     22.60 o 
  -1  -4   6      127.75      117.28     12.50 o 
   0  -4   6     3307.62     3663.45     37.19 o 
   1  -4   6      260.00      309.25     15.41 o 
   2  -4   6      540.00      593.94     21.52 o 
   3  -4   6      175.50      171.32     12.76 o 
   4  -4   6        1.67       13.73      7.61 o 
   5  -4   6     2225.52     2386.79     45.34 o 
   6  -4   6      279.82      286.94     20.67 o 
   7  -4   6      199.26      224.93     17.26 o 
   8  -4   6       48.17       41.84     13.99 o 
   9  -4   6        2.87      -15.73     15.73 o 
  10  -4   6      115.82      109.08     19.99 o 
  -7  -3   6       53.11       58.32     14.49 o 
  -6  -3   6        6.05       26.34     11.98 o 
  -5  -3   6        4.46       18.97     10.36 o 
  -4  -3   6      648.45      613.19     27.16 o 
  -3  -3   6      768.21      734.45     27.59 o 
  -2  -3   6      825.07      860.82     27.51 o 
  -1  -3   6      663.21      770.78     24.20 o 
   0  -3   6       13.60        6.63      6.00 o 
   1  -3   6     3166.63     3402.78     46.81 o 
   2  -3   6     1381.74     1578.98     31.78 o 
   3  -3   6      127.52      105.19     10.76 o 
   4  -3   6        6.90        0.00      8.24 o 
   5  -3   6        3.78       -2.12      9.24 o 
   6  -3   6     1230.03     1227.88     33.85 o 
   7  -3   6      660.59      665.00     27.17 o 
   8  -3   6       17.94        5.99     12.48 o 
   9  -3   6      251.11      208.84     22.40 o 
  10  -3   6        7.72        2.62     14.98 o 
  -7  -2   6      108.61      106.95     18.24 o 
  -6  -2   6       55.44       41.21     15.11 o 
  -5  -2   6      124.83      118.36     15.87 o 
  -4  -2   6        0.21       17.47      7.24 o 
  -3  -2   6     1003.14     1070.13     31.23 o 
  -2  -2   6     1631.10     1654.25     35.76 o 
  -1  -2   6      534.35      576.70     20.89 o 
   0  -2   6     7686.15     8617.83    146.88 o 
   1  -2   6       64.89       56.23      9.50 o 
   2  -2   6     1112.52     1295.66     27.62 o 
   3  -2   6     1319.96     1336.46     28.20 o 
   4  -2   6       20.17       22.35      8.49 o 
   5  -2   6     3329.14     3621.47     52.05 o 
   6  -2   6      112.83      122.88     13.38 o 
   7  -2   6      225.60      226.28     17.15 o 
   8  -2   6      398.17      337.10     22.82 o 
   9  -2   6        0.74       28.83     13.98 o 
  10  -2   6      129.88      116.35     19.62 o 
  11  -2   6       14.11       -1.50     16.48 o 
  -8  -1   6       20.84       -4.24     17.73 o 
  -7  -1   6       64.39       80.68     17.11 o 
  -6  -1   6       78.41       76.07     13.87 o 
  -5  -1   6        6.91       21.10     10.49 o 
  -4  -1   6      382.84      333.19     19.69 o 
  -3  -1   6       11.14       20.22      8.86 o 
  -2  -1   6       81.85       80.86      8.50 o 
  -1  -1   6     4609.32     5190.49     57.27 o 
   0  -1   6      300.22      328.59     10.98 o 
   1  -1   6     7166.58     8420.40     68.51 o 
   2  -1   6     2351.16     2606.37     37.02 o 
   3  -1   6       70.15       71.61      8.25 o 
   4  -1   6     1780.30     1888.11     34.32 o 
   5  -1   6       83.22       82.48     10.75 o 
   6  -1   6      908.57      913.85     27.93 o 
   7  -1   6      478.50      503.09     23.35 o 
   8  -1   6       16.46       34.08     12.86 o 
   9  -1   6      410.50      478.05     28.33 o 
  10  -1   6       16.98       18.73     16.85 o 
  11  -1   6       58.54       28.35     18.86 o 
  -8   0   6      148.02      152.60     22.50 o 
  -7   0   6       61.40       42.84     14.99 o 
  -6   0   6       20.44       10.61     11.24 o 
  -5   0   6      452.95      463.95     24.72 o 
  -4   0   6       76.97       55.22     11.99 o 
  -3   0   6      972.97     1013.66     28.09 o 
  -2   0   6       57.33       25.11      7.00 o 
  -1   0   6      155.86      170.22     11.39 o 
   0   0   6     1830.99     1855.58     21.70 o 
   1   0   6      729.10      794.13     19.51 o 
   2   0   6     2223.14     2282.95     33.25 o 
   3   0   6     1208.17     1163.28     24.78 o 
   4   0   6       64.66       67.85      8.75 o 
   5   0   6     1345.64     1357.90     30.97 o 
   6   0   6      232.60      266.73     15.90 o 
   7   0   6      205.27      225.50     16.64 o 
   8   0   6      653.61      681.99     28.54 o 
   9   0   6        0.05       25.84     14.48 o 
  10   0   6       74.40       72.82     15.99 o 
  11   0   6       10.57       18.35     15.85 o 
  -8   1   6       47.77       34.34     18.73 o 
  -7   1   6       98.68      122.19     17.87 o 
  -6   1   6      510.85      534.57     27.36 o 
  -5   1   6        9.24        5.37     10.61 o 
  -4   1   6      852.12      905.98     29.53 o 
  -3   1   6       23.08       29.34      9.11 o 
  -2   1   6      723.78      712.02     21.47 o 
  -1   1   6     8473.82     9274.26     74.23 o 
   0   1   6       16.91       24.97      3.88 o 
   1   1   6     1292.50     1481.64     25.91 o 
   2   1   6      377.20      371.17     13.59 o 
   3   1   6        4.93        2.75      5.12 o 
   4   1   6     8445.06     8852.52     73.56 o 
   5   1   6      153.50      156.91     12.76 o 
   6   1   6      589.65      648.65     23.53 o 
   7   1   6       66.99       75.20     11.74 o 
   8   1   6       36.31       48.32     12.99 o 
   9   1   6      581.59      612.25     29.88 o 
  10   1   6       13.06       19.72     14.73 o 
  11   1   6       42.69       16.86     15.86 o 
  -8   2   6      142.81      128.60     21.25 o 
  -7   2   6        0.51        3.49     11.73 o 
  -6   2   6        0.50      -12.86     12.86 o 
  -5   2   6     1321.36     1393.95     37.39 o 
  -4   2   6      435.78      463.57     21.59 o 
  -3   2   6      484.97      471.02     18.98 o 
  -2   2   6      589.42      627.69     19.79 o 
  -1   2   6       35.20       46.21      6.62 o 
   0   2   6     8285.88     9120.62     58.71 o 
   1   2   6     4726.80     4839.06     47.60 o 
   2   2   6     1722.48     1770.61     28.34 o 
   3   2   6       90.16       67.15      8.00 o 
   4   2   6       11.53        5.12      6.99 o 
   5   2   6      145.65      135.62     11.01 o 
   6   2   6      516.34      582.98     22.13 o 
   7   2   6        0.67        3.25      7.99 o 
   8   2   6      662.79      665.08     27.66 o 
   9   2   6        6.27        2.12     13.23 o 
  10   2   6      148.27      168.74     22.00 o 
  11   2   6       27.28       21.22     17.85 o 
  -8   3   6       58.57       41.59     17.73 o 
  -7   3   6      122.96      104.35     18.62 o 
  -6   3   6      428.19      422.80     25.08 o 
  -5   3   6        5.93       -2.62     11.23 o 
  -4   3   6     1150.27     1221.54     32.43 o 
  -3   3   6      359.76      330.14     17.44 o 
  -2   3   6      773.06      747.54     21.87 o 
  -1   3   6     1302.43     1202.78     25.57 o 
   0   3   6       58.60       62.20      5.52 o 
   1   3   6     5809.87     5553.84     51.41 o 
   2   3   6     5056.17     4519.93     46.53 o 
   3   3   6      456.32      419.14     15.49 o 
   4   3   6     3809.43     4112.11     49.08 o 
   5   3   6        0.15       -3.62      6.74 o 
   6   3   6      451.94      532.67     20.98 o 
   7   3   6       16.08       22.85      9.49 o 
   8   3   6       10.45       26.46     12.86 o 
   9   3   6      176.94      179.56     18.51 o 
  10   3   6        9.41      -15.85     15.85 o 
  11   3   6       40.89       44.45     16.98 o 
  -8   4   6       63.40       50.96     17.86 o 
  -7   4   6       74.66       65.70     14.99 o 
  -6   4   6       23.83        2.00     12.86 o 
  -5   4   6     1154.63     1235.38     36.18 o 
  -4   4   6      132.26      157.92     13.13 o 
  -3   4   6      161.82      179.66     12.14 o 
  -2   4   6     2558.20     2419.84     39.38 o 
  -1   4   6       42.60       41.97      6.50 o 
   0   4   6     6629.88     6204.64    196.93 o 
   1   4   6     1050.36      847.81     20.15 o 
   2   4   6     1289.44     1109.25     23.31 o 
   3   4   6     6241.67     6346.36     59.44 o 
   4   4   6       89.48       74.88     10.38 o 
   5   4   6     2959.60     3211.16     47.18 o 
   6   4   6      170.49      176.90     14.26 o 
   7   4   6       32.53       33.59     10.99 o 
   8   4   6      576.43      642.10     28.01 o 
   9   4   6       12.43       11.11     12.48 o 
  10   4   6      116.38      106.33     18.74 o 
  -8   5   6        0.16        3.99     12.98 o 
  -7   5   6       37.35       27.22     13.86 o 
  -6   5   6      328.66      340.93     23.30 o 
  -5   5   6       67.84       79.70     12.62 o 
  -4   5   6     1127.49     1185.51     32.79 o 
  -3   5   6      560.32      603.55     21.77 o 
  -2   5   6      129.04      102.06     10.51 o 
  -1   5   6      166.27      196.42     11.52 o 
   0   5   6      575.05      500.09     11.60 o 
   1   5   6     5052.90     4539.00     48.92 o 
   2   5   6     2125.66     1848.40     30.90 o 
   3   5   6       86.44       69.38      9.50 o 
   4   5   6       51.99       64.46      8.25 o 
   5   5   6      225.52      235.68     15.15 o 
   6   5   6      669.97      629.18     24.05 o 
   7   5   6      896.17      895.56     31.28 o 
   8   5   6        8.88       -2.00     14.23 o 
   9   5   6       83.75       73.70     15.62 o 
  10   5   6       14.53       28.96     15.60 o 
  -8   6   6       84.13       73.82     17.11 o 
  -7   6   6      253.84      277.65     22.27 o 
  -6   6   6       64.81       90.30     14.36 o 
  -5   6   6      189.69      230.79     17.14 o 
  -4   6   6       23.74       37.71      9.24 o 
  -3   6   6      367.61      332.45     17.44 o 
  -2   6   6     2150.76     1990.91     37.11 o 
  -1   6   6        1.24       -2.25      6.37 o 
   0   6   6     1503.01     1432.69     47.66 o 
   1   6   6      272.66      228.04     12.04 o 
   2   6   6     1261.65     1136.23     25.52 o 
   3   6   6     3504.07     3427.50     46.18 o 
   4   6   6       57.00       75.33      9.37 o 
   5   6   6      903.81      881.14     27.17 o 
   6   6   6       36.91       32.72     10.49 o 
   7   6   6      290.45      317.34     20.29 o 
   8   6   6      457.54      464.41     25.71 o 
   9   6   6       15.02        7.12     15.23 o 
  10   6   6       72.75       67.95     17.11 o 
  -8   7   6       17.67       20.85     14.23 o 
  -7   7   6       57.49       22.10     17.73 o 
  -6   7   6      869.17      770.79     32.36 o 
  -5   7   6       29.00       43.70     11.74 o 
  -4   7   6      172.77      150.72     14.26 o 
  -3   7   6       59.15       78.45      9.87 o 
  -2   7   6       67.04       64.97      8.62 o 
  -1   7   6     2662.55     2464.79     40.80 o 
   0   7   6      503.55      423.41     31.21 o 
   1   7   6     3002.52     2808.11     41.51 o 
   2   7   6     1194.28     1127.12     27.10 o 
   3   7   6       19.16       19.48      6.74 o 
   4   7   6      678.57      620.09     22.18 o 
   5   7   6      240.06      253.06     17.03 o 
   6   7   6       21.35       10.11      9.74 o 
   7   7   6      516.31      458.30     25.48 o 
   8   7   6        6.19        2.12     10.86 o 
   9   7   6      152.88      200.25     21.50 o 
  10   7   6       25.28       73.28     18.73 o 
  -8   8   6       52.84       64.06     16.23 o 
  -7   8   6      263.71      312.56     24.65 o 
  -6   8   6        3.77       18.97     11.23 o 
  -5   8   6      709.43      753.77     29.93 o 
  -4   8   6      279.42      260.22     18.91 o 
  -3   8   6      455.71      416.80     20.97 o 
  -2   8   6      259.54      213.82     14.91 o 
  -1   8   6        8.06       12.48      7.12 o 
   0   8   6     1443.19     1371.25     45.78 o 
   1   8   6     1786.89     1631.44     34.10 o 
   2   8   6     1050.90     1015.16     27.39 o 
   3   8   6      821.49      827.31     25.26 o 
   4   8   6        7.61       -2.87      8.86 o 
   5   8   6      209.79      225.14     17.14 o 
   6   8   6      190.91      167.87     16.64 o 
   7   8   6      107.97      112.34     16.24 o 
   8   8   6       54.83       49.58     14.74 o 
   9   8   6        0.44       -2.62     14.48 o 
  -7   9   6       44.43       74.55     16.48 o 
  -6   9   6      370.96      324.83     26.31 o 
  -5   9   6        7.17        1.00     11.73 o 
  -4   9   6       58.22       60.58     11.87 o 
  -3   9   6      659.38      649.19     25.54 o 
  -2   9   6       92.04       99.60     12.37 o 
  -1   9   6     1959.49     1723.15     37.66 o 
   0   9   6       24.87       19.34      6.06 o 
   1   9   6     1091.86     1049.11     28.77 o 
   2   9   6     1342.12     1375.66     33.43 o 
   3   9   6       50.08       59.83      9.99 o 
   4   9   6     1803.66     1772.47     40.33 o 
   5   9   6        7.46       13.98      9.49 o 
   6   9   6       85.92       80.83     14.99 o 
   7   9   6      233.87      208.07     22.02 o 
   8   9   6        0.04        8.49     11.98 o 
   9   9   6      111.39      119.19     21.12 o 
  -7  10   6      147.47      137.61     19.75 o 
  -6  10   6        1.33      -14.60     15.48 o 
  -5  10   6      433.83      409.82     23.95 o 
  -4  10   6        3.49        2.00      9.49 o 
  -3  10   6       53.66       65.20     12.11 o 
  -2  10   6      114.55      104.12     14.50 o 
  -1  10   6        5.91       10.24      8.49 o 
   0  10   6     2723.21     2503.04     61.87 o 
   1  10   6     1303.80     1156.07     31.99 o 
   2  10   6      157.22      153.96     14.63 o 
   3  10   6      359.16      396.56     20.69 o 
   4  10   6        1.02      -12.36     12.36 o 
   5  10   6      212.77      207.81     18.89 o 
   6  10   6      480.46      504.28     26.47 o 
   7  10   6        4.88       18.60     10.11 o 
   8  10   6       90.02       89.44     18.86 o 
  -7  11   6       24.47       44.07     15.61 o 
  -6  11   6      128.34      118.34     18.25 o 
  -5  11   6       12.96       24.47     11.24 o 
  -4  11   6      159.41      208.42     17.38 o 
  -3  11   6      420.95      358.49     22.95 o 
  -2  11   6       26.42       29.22     10.36 o 
  -1  11   6      123.94       91.38     12.00 o 
   0  11   6       23.51       24.15      7.24 o 
   1  11   6      644.12      648.07     25.91 o 
   2  11   6     1251.89     1157.15     34.96 o 
   3  11   6        7.27        6.24     10.61 o 
   4  11   6      420.77      412.06     23.70 o 
   5  11   6        4.55       -5.12     11.11 o 
   6  11   6       98.13      106.45     16.99 o 
   7  11   6       64.25       83.55     14.99 o 
   8  11   6        2.32      -16.10     16.10 o 
  -6  12   6        2.44      -16.85     16.85 o 
  -5  12   6       96.59      130.18     18.37 o 
  -4  12   6        7.13       13.73     11.86 o 
  -3  12   6       43.16       39.09     12.24 o 
  -2  12   6      363.95      368.91     22.18 o 
  -1  12   6        4.88       14.35      9.24 o 
   0  12   6      432.42      428.26     27.34 o 
   1  12   6       37.97       32.59     12.49 o 
   2  12   6       11.59       17.98      9.36 o 
   3  12   6      699.08      670.69     29.05 o 
   4  12   6        7.91        6.24     11.98 o 
   5  12   6      297.95      293.32     23.16 o 
   6  12   6       77.88       78.32     16.86 o 
   7  12   6        0.06       13.36     12.48 o 
  -5  13   6       18.42       35.70     16.35 o 
  -4  13   6      227.27      256.43     22.52 o 
  -3  13   6       72.09       68.82     15.11 o 
  -2  13   6        8.46        0.00     10.61 o 
  -1  13   6      462.67      477.35     26.59 o 
   0  13   6      186.75      143.80     11.69 o 
   1  13   6      154.38      172.53     17.25 o 
   2  13   6       78.95       79.57     13.99 o 
   3  13   6        0.01       15.23      8.99 o 
   4  13   6      154.28      162.89     19.75 o 
   5  13   6       93.80      111.44     17.74 o 
   6  13   6       64.49       54.20     16.11 o 
  -5  14   6       24.06       43.82     15.11 o 
  -4  14   6      175.78      178.28     22.25 o 
  -3  14   6       74.34       85.69     16.49 o 
  -2  14   6      367.74      341.09     25.05 o 
  -1  14   6        0.01        0.00     10.48 o 
   0  14   6      204.34      247.43     21.58 o 
   1  14   6      136.73       92.62     19.25 o 
   2  14   6        7.21       11.48     12.23 o 
   3  14   6      209.34      187.36     20.89 o 
   4  14   6        5.46       -8.74     14.60 o 
   5  14   6       72.09       73.19     17.36 o 
   6  14   6       12.81       21.47     13.36 o 
  -4  15   6       27.27       46.82     16.11 o 
  -3  15   6        6.69       12.11     13.36 o 
  -2  15   6        0.86       16.73     11.86 o 
  -1  15   6      412.16      405.47     28.44 o 
   0  15   6       99.20       92.43     16.68 o 
   1  15   6       49.21       52.07     13.99 o 
   2  15   6       54.78       64.44     15.61 o 
   3  15   6        0.33       -3.87     12.61 o 
   4  15   6      221.55      224.24     23.51 o 
  -2  16   6       20.75       26.72     14.23 o 
  -1  16   6        0.16      -13.48     13.48 o 
   0  16   6      133.80      146.52     24.49 o 
   1  16   6      119.10      110.08     20.62 o 
   2  16   6        4.66        1.37     12.73 o 
   3  16   6       61.80       56.95     16.24 o 
   0 -11   7       46.64       65.73     12.67 o 
   1 -11   7        0.83       10.98     12.23 o 
   2 -11   7      103.29      127.18     18.99 o 
   3 -11   7       99.36       82.45     19.36 o 
   4 -11   7       27.45       32.84     14.23 o 
   5 -11   7       17.17       30.96     15.35 o 
  -2 -10   7       76.75       77.19     19.23 o 
  -1 -10   7      119.02       87.97     20.12 o 
   0 -10   7       12.24        9.74     10.59 o 
   1 -10   7       13.98       16.35     12.36 o 
   2 -10   7        9.50       -7.36     15.10 o 
   3 -10   7      111.39      117.83     17.62 o 
   4 -10   7      198.84      166.44     20.51 o 
   5 -10   7        3.38      -12.98     13.98 o 
   6 -10   7       53.84       40.71     17.98 o 
   7 -10   7       13.16       33.08     13.11 o 
  -3  -9   7       56.48       43.83     18.36 o 
  -2  -9   7       10.22        1.37     14.48 o 
  -1  -9   7       41.18       34.84     15.73 o 
   0  -9   7      401.55      417.42     19.58 o 
   1  -9   7       33.01       41.33     14.11 o 
   2  -9   7      332.12      307.57     23.92 o 
   3  -9   7       96.66      110.07     17.87 o 
   4  -9   7       54.03       43.96     16.86 o 
   5  -9   7       26.38       17.98     13.86 o 
   6  -9   7       32.04       22.60     15.11 o 
   7  -9   7       12.21       22.72     14.98 o 
  -4  -8   7       75.98       88.18     17.61 o 
  -3  -8   7       44.37       24.85     16.36 o 
  -2  -8   7       69.07       58.45     15.49 o 
  -1  -8   7      168.89      165.66     18.00 o 
   0  -8   7       25.51       35.64      8.70 o 
   1  -8   7      215.50      217.42     19.64 o 
   2  -8   7      359.34      393.66     24.31 o 
   3  -8   7      419.64      398.55     24.32 o 
   4  -8   7      296.51      277.45     22.04 o 
   5  -8   7        0.39        2.25     11.23 o 
   6  -8   7       69.63       78.19     16.49 o 
   7  -8   7       63.11       62.45     17.36 o 
   8  -8   7       42.37       26.97     16.98 o 
  -4  -7   7        1.26       10.61     12.73 o 
  -3  -7   7      113.65      121.58     16.49 o 
  -2  -7   7      190.36      223.60     19.13 o 
  -1  -7   7      141.07       96.38     17.88 o 
   0  -7   7      169.27      192.58     12.05 o 
   1  -7   7        2.00       -7.61     11.61 o 
   2  -7   7      357.77      330.59     22.43 o 
   3  -7   7      731.41      780.17     30.96 o 
   4  -7   7      105.36      113.84     15.00 o 
   5  -7   7      531.60      545.52     27.87 o 
   6  -7   7       74.91       89.94     14.49 o 
   7  -7   7       59.08       54.95     16.61 o 
   8  -7   7       47.51       29.22     16.48 o 
   9  -7   7        3.71       -4.24     16.48 o 
  -5  -6   7        3.64       -9.61     12.48 o 
  -4  -6   7      228.72      227.16     21.01 o 
  -3  -6   7       18.52        3.37     11.86 o 
  -2  -6   7      123.14      100.48     16.12 o 
  -1  -6   7      622.21      650.62     28.53 o 
   0  -6   7        0.66       -0.11     10.42 o 
   1  -6   7     1144.70     1185.67     34.79 o 
   2  -6   7      294.73      299.12     18.66 o 
   3  -6   7      458.70      425.56     23.47 o 
   4  -6   7       58.26       77.69     12.12 o 
   5  -6   7        4.55      -12.23     12.73 o 
   6  -6   7      379.73      376.48     22.43 o 
   7  -6   7      320.67      385.57     25.17 o 
   8  -6   7       38.79       28.84     16.61 o 
   9  -6   7      115.51      108.71     18.24 o 
  -6  -5   7       26.84       21.60     16.73 o 
  -5  -5   7       11.46       -1.25     14.73 o 
  -4  -5   7        2.88        3.50     12.48 o 
  -3  -5   7       66.94       58.71     12.62 o 
  -2  -5   7      884.79      811.43     31.26 o 
  -1  -5   7       83.43       74.96     13.87 o 
   0  -5   7      244.62      263.49     12.79 o 
   1  -5   7       31.51       12.74     10.61 o 
   2  -5   7      719.48      755.03     26.33 o 
   3  -5   7     1859.18     1945.39     42.02 o 
   4  -5   7        5.38      -11.36     11.36 o 
   5  -5   7      238.78      252.22     17.90 o 
   6  -5   7       21.52       24.47     12.86 o 
   7  -5   7      293.66      329.79     22.29 o 
   8  -5   7      159.60      177.90     18.75 o 
   9  -5   7       13.09        2.50     16.23 o 
  10  -5   7      139.92      133.97     21.75 o 
  -6  -4   7      131.68      125.59     19.62 o 
  -5  -4   7       11.51        0.00     12.61 o 
  -4  -4   7      115.95      120.97     15.87 o 
  -3  -4   7        3.74        6.87      9.99 o 
  -2  -4   7      259.11      226.36     19.16 o 
  -1  -4   7      775.99      860.21     28.48 o 
   0  -4   7        7.41       10.74     16.66 o 
   1  -4   7      750.85      797.11     26.35 o 
   2  -4   7      264.83      293.39     16.66 o 
   3  -4   7      568.26      534.18     22.01 o 
   4  -4   7      408.28      361.27     19.83 o 
   5  -4   7      103.50       90.74     13.50 o 
   6  -4   7      176.25      193.62     17.64 o 
   7  -4   7       43.99       14.61     12.49 o 
   8  -4   7       20.16       24.97     12.98 o 
   9  -4   7      357.63      325.01     25.55 o 
  10  -4   7       12.79       14.98     14.86 o 
  -6  -3   7        9.15        0.00     16.23 o 
  -5  -3   7      457.22      426.66     27.83 o 
  -4  -3   7        0.08      -12.98     12.98 o 
  -3  -3   7      456.02      470.88     24.59 o 
  -2  -3   7      517.43      462.38     21.98 o 
  -1  -3   7       36.53       47.08     10.24 o 
   0  -3   7     2141.44     2273.94     62.59 o 
   1  -3   7      297.65      324.81     16.80 o 
   2  -3   7     2205.31     2471.39     42.51 o 
   3  -3   7      325.47      327.82     17.68 o 
   4  -3   7        0.09        4.24      7.99 o 
   5  -3   7      571.25      591.53     23.89 o 
   6  -3   7      217.59      219.51     15.89 o 
   7  -3   7      232.69      234.27     18.27 o 
   8  -3   7      162.33      137.53     17.50 o 
   9  -3   7       20.93       22.22     14.11 o 
  10  -3   7       51.05       43.58     15.98 o 
  -7  -2   7       56.92       59.19     18.61 o 
  -6  -2   7       67.10       73.44     17.24 o 
  -5  -2   7        8.73        7.74     12.73 o 
  -4  -2   7       45.86       49.58     13.11 o 
  -3  -2   7      632.42      642.74     26.28 o 
  -2  -2   7      473.59      392.45     20.22 o 
  -1  -2   7     2003.51     2063.78     40.28 o 
   0  -2   7        3.72       -1.50      6.16 o 
   1  -2   7     1271.73     1419.63     30.93 o 
   2  -2   7     2356.46     2617.02     41.79 o 
   3  -2   7      261.61      288.37     15.54 o 
   4  -2   7     1245.29     1268.48     31.01 o 
   5  -2   7       18.44        5.74     10.74 o 
   6  -2   7      338.18      353.62     19.05 o 
   7  -2   7       55.40       58.70     13.49 o 
   8  -2   7       89.95       55.35     15.74 o 
   9  -2   7      582.21      530.65     30.88 o 
  10  -2   7       19.47       47.69     13.86 o 
  -7  -1   7       77.54       92.55     18.61 o 
  -6  -1   7       17.17       19.23     13.98 o 
  -5  -1   7      441.49      445.76     26.58 o 
  -4  -1   7        3.55       20.35      9.86 o 
  -3  -1   7      306.82      329.14     18.54 o 
  -2  -1   7       19.80       23.10      9.24 o 
  -1  -1   7       76.45       80.97      9.37 o 
   0  -1   7     4286.75     4264.69     42.98 o 
   1  -1   7     1305.19     1355.91     29.45 o 
   2  -1   7     4265.75     4959.91     55.80 o 
   3  -1   7      111.53      123.05     10.88 o 
   4  -1   7        6.60       17.23      7.61 o 
   5  -1   7     1529.35     1699.45     36.47 o 
   6  -1   7      211.64      227.67     17.02 o 
   7  -1   7       58.79       60.20     12.24 o 
   8  -1   7      367.36      407.41     24.31 o 
   9  -1   7        3.36       16.73     14.48 o 
  10  -1   7      153.82      139.25     21.62 o 
  11  -1   7       41.56       80.29     18.73 o 
  -7   0   7       58.36       75.43     16.73 o 
  -6   0   7      174.55      172.17     19.50 o 
  -5   0   7        3.40        2.00     12.36 o 
  -4   0   7      586.17      631.73     26.89 o 
  -3   0   7      613.57      623.83     24.78 o 
  -2   0   7       61.52       64.59      9.12 o 
  -1   0   7      203.63      222.50     13.40 o 
   0   0   7       24.63       27.25      5.52 o 
   1   0   7     6817.74     7512.46     67.70 o 
   2   0   7     4446.08     4816.75     53.33 o 
   3   0   7      163.94      174.36     12.02 o 
   4   0   7     2279.62     2713.61     42.29 o 
   5   0   7       11.31        4.62      8.49 o 
   6   0   7     1056.26     1041.92     30.25 o 
   7   0   7      289.55      272.31     18.54 o 
   8   0   7      107.46      133.59     17.12 o 
   9   0   7      225.39      242.95     21.02 o 
  10   0   7       12.79       -3.75     14.48 o 
  11   0   7       45.31       29.84     18.61 o 
  -7   1   7       64.32       55.58     17.11 o 
  -6   1   7       71.70       88.43     15.24 o 
  -5   1   7      172.78      181.33     17.76 o 
  -4   1   7      270.80      278.74     18.66 o 
  -3   1   7      388.76      391.17     19.32 o 
  -2   1   7     1141.25     1231.76     30.45 o 
  -1   1   7      157.66      167.68     11.14 o 
   0   1   7       11.09       12.87      5.06 o 
   1   1   7      197.67      202.31     11.90 o 
   2   1   7     1160.32     1162.78     25.11 o 
   3   1   7     2146.67     2019.13     34.19 o 
   4   1   7        0.70        6.87      8.49 o 
   5   1   7     1517.91     1376.64     31.27 o 
   6   1   7       80.05       76.22     11.37 o 
   7   1   7      120.52      119.75     13.63 o 
   8   1   7      763.19      832.28     31.72 o 
   9   1   7       15.58        7.62     14.73 o 
  10   1   7       90.78       79.70     16.37 o 
  11   1   7       28.33       -8.49     17.73 o 
  -7   2   7       39.78       33.09     16.61 o 
  -6   2   7      338.51      365.08     25.55 o 
  -5   2   7        4.20        2.00     11.48 o 
  -4   2   7     1463.47     1440.15     38.74 o 
  -3   2   7      141.66      126.06     12.13 o 
  -2   2   7      353.90      335.02     17.19 o 
  -1   2   7      706.18      734.97     21.46 o 
   0   2   7      207.20      197.62      9.15 o 
   1   2   7     4670.04     4735.51     51.29 o 
   2   2   7      132.37      134.89      9.38 o 
   3   2   7      350.58      369.66     15.07 o 
   4   2   7     2246.22     2113.47     36.36 o 
   5   2   7      169.34      158.55     12.14 o 
   6   2   7      652.78      701.88     24.93 o 
   7   2   7      272.89      297.93     18.91 o 
   8   2   7       77.71       80.08     16.12 o 
   9   2   7      143.90      151.00     18.75 o 
  10   2   7       38.82       64.93     15.23 o 
  11   2   7       47.02       26.97     18.11 o 
  -8   3   7       91.41      101.81     19.49 o 
  -7   3   7       46.15       27.72     14.98 o 
  -6   3   7       86.64       84.95     17.12 o 
  -5   3   7      228.28      224.49     18.52 o 
  -4   3   7      594.15      580.69     25.02 o 
  -3   3   7      745.97      669.81     23.83 o 
  -2   3   7     3352.17     3600.06     50.68 o 
  -1   3   7      258.85      272.52     14.29 o 
   0   3   7     2094.73     2067.38     73.97 o 
   1   3   7      765.85      771.91     20.38 o 
   2   3   7     1641.58     1591.35     29.45 o 
   3   3   7     5219.50     5099.94     54.81 o 
   4   3   7       19.81        8.49      8.87 o 
   5   3   7      479.72      531.51     20.11 o 
   6   3   7      151.68      166.10     13.63 o 
   7   3   7      180.38      192.39     16.01 o 
   8   3   7      544.22      595.81     26.87 o 
   9   3   7       15.95       35.33     13.11 o 
  10   3   7       51.48       21.48     16.86 o 
  11   3   7       47.51       66.06     18.48 o 
  -8   4   7       47.24       58.56     17.48 o 
  -7   4   7       61.34       59.07     17.36 o 
  -6   4   7      364.49      348.90     25.18 o 
  -5   4   7        1.28       15.35     10.11 o 
  -4   4   7      299.37      300.28     18.54 o 
  -3   4   7      409.75      499.63     21.08 o 
  -2   4   7      500.01      514.80     19.62 o 
  -1   4   7     1850.80     1637.21     32.14 o 
   0   4   7      179.11      163.37     17.66 o 
   1   4   7      778.86      657.16     19.24 o 
   2   4   7     1004.59      828.17     21.73 o 
   3   4   7     1348.07     1354.94     28.48 o 
   4   4   7     6156.70     5847.31     63.00 o 
   5   4   7      478.90      486.93     20.49 o 
   6   4   7      132.28      125.91     13.75 o 
   7   4   7      130.02      146.76     14.25 o 
   8   4   7       35.25       34.34     14.23 o 
   9   4   7       80.31       81.07     16.36 o 
  10   4   7       44.68       79.67     16.98 o 
  -8   5   7       20.09       35.83     14.48 o 
  -7   5   7       64.77       71.94     16.24 o 
  -6   5   7       29.94       14.36     11.61 o 
  -5   5   7      938.91      990.64     34.17 o 
  -4   5   7       70.01       68.83     10.87 o 
  -3   5   7      607.64      609.86     23.40 o 
  -2   5   7      414.09      392.16     18.08 o 
  -1   5   7        7.58       11.24      6.49 o 
   0   5   7     2818.83     2318.96     84.49 o 
   1   5   7     1273.66     1093.16     25.14 o 
   2   5   7     1248.23     1179.25     26.27 o 
   3   5   7     3840.45     3578.11     47.61 o 
   4   5   7       37.01       29.35      9.74 o 
   5   5   7     2128.33     2256.10     42.03 o 
   6   5   7      807.43      864.60     28.00 o 
   7   5   7      282.59      280.64     19.66 o 
   8   5   7      232.02      232.24     19.14 o 
   9   5   7        0.33        4.62     12.23 o 
  10   5   7       35.95       48.57     16.11 o 
  -7   6   7       54.94       75.30     15.86 o 
  -6   6   7      113.40      102.34     15.87 o 
  -5   6   7        2.89       -4.99     11.36 o 
  -4   6   7      244.91      251.24     17.40 o 
  -3   6   7     1666.01     1744.80     39.01 o 
  -2   6   7      319.28      301.80     16.30 o 
  -1   6   7     1395.83     1223.79     29.44 o 
   0   6   7       30.40       28.28      9.49 o 
   1   6   7      705.08      602.76     19.83 o 
   2   6   7     2340.06     2036.06     35.25 o 
   3   6   7      460.09      465.95     18.23 o 
   4   6   7      900.40      858.24     25.04 o 
   5   6   7      277.77      290.80     17.67 o 
   6   6   7       65.56       63.46     12.87 o 
   7   6   7      862.96      890.45     32.27 o 
   8   6   7        9.14       -5.24     13.61 o 
   9   6   7      152.42      119.38     19.38 o 
  10   6   7       23.05       16.23     16.60 o 
  -7   7   7      270.80      282.79     24.78 o 
  -6   7   7        8.50       24.09     13.36 o 
  -5   7   7      535.00      503.62     25.61 o 
  -4   7   7        6.96        8.11      9.99 o 
  -3   7   7      229.35      217.68     16.27 o 
  -2   7   7      514.15      561.21     21.37 o 
  -1   7   7       28.55       17.86      7.12 o 
   0   7   7      819.74      741.79     16.22 o 
   1   7   7      541.46      486.26     18.50 o 
   2   7   7      844.59      810.02     24.28 o 
   3   7   7     2697.28     2522.98     42.69 o 
   4   7   7       23.16       36.83      8.62 o 
   5   7   7      716.64      722.33     26.08 o 
   6   7   7       41.74       48.08     10.99 o 
   7   7   7       91.68       63.97     16.99 o 
   8   7   7       57.79       70.19     15.11 o 
   9   7   7        5.37       19.85     14.73 o 
  10   7   7       74.23       51.83     18.86 o 
  -7   8   7       32.44       46.70     14.48 o 
  -6   8   7      395.94      411.10     25.81 o 
  -5   8   7       66.76       49.46     14.99 o 
  -4   8   7      922.69      861.05     32.16 o 
  -3   8   7      445.35      376.97     20.71 o 
  -2   8   7       82.55       91.97     10.12 o 
  -1   8   7      141.22      109.18     10.51 o 
   0   8   7      158.17      130.28      8.58 o 
   1   8   7     1685.59     1519.17     33.88 o 
   2   8   7     2968.00     2884.27     46.57 o 
   3   8   7      205.12      245.09     14.52 o 
   4   8   7      740.70      815.44     27.22 o 
   5   8   7      186.92      184.66     15.76 o 
   6   8   7      107.13      115.35     14.50 o 
   7   8   7      406.41      369.04     23.57 o 
   8   8   7        0.12       -3.49      9.61 o 
   9   8   7       42.16       49.20     14.61 o 
  -7   9   7      169.44      194.01     22.50 o 
  -6   9   7        2.34      -13.36     13.36 o 
  -5   9   7      317.83      298.40     20.91 o 
  -4   9   7      286.98      284.97     21.54 o 
  -3   9   7      496.55      468.13     23.98 o 
  -2   9   7     1637.63     1743.17     40.87 o 
  -1   9   7        5.14       -2.25      7.99 o 
   0   9   7      134.24      149.20     17.63 o 
   1   9   7      165.43      141.61     12.26 o 
   2   9   7      670.82      642.44     24.06 o 
   3   9   7     1756.84     1723.44     38.81 o 
   4   9   7      184.29      183.28     16.51 o 
   5   9   7      165.96      162.45     15.01 o 
   6   9   7      141.80      157.64     16.63 o 
   7   9   7       30.55       21.73     13.98 o 
   8   9   7       82.89      100.93     17.36 o 
   9   9   7        9.83        2.75     15.35 o 
  -7  10   7       16.03       22.72     15.48 o 
  -6  10   7      302.02      276.99     25.91 o 
  -5  10   7       38.18       41.46     14.11 o 
  -4  10   7      319.00      308.70     22.79 o 
  -3  10   7      236.13      273.19     19.77 o 
  -2  10   7       16.75       24.72     10.24 o 
  -1  10   7      632.40      643.38     25.16 o 
   0  10   7      436.71      364.43     13.98 o 
   1  10   7      796.80      728.23     25.97 o 
   2  10   7      609.02      558.43     23.77 o 
   3  10   7       38.68       26.60     10.61 o 
   4  10   7     1264.99     1315.66     37.74 o 
   5  10   7       74.18       67.08     14.74 o 
   6  10   7      233.91      235.48     19.52 o 
   7  10   7       54.03       63.82     13.74 o 
   8  10   7        0.96       -2.62     12.11 o 
   9  10   7       53.12       28.72     18.98 o 
  -6  11   7        1.22        2.75     12.86 o 
  -5  11   7      233.19      242.19     22.89 o 
  -4  11   7      298.95      314.61     22.16 o 
  -3  11   7      199.35      203.51     19.14 o 
  -2  11   7       30.81       50.44     11.61 o 
  -1  11   7        0.00        3.62      7.24 o 
   0  11   7      481.49      432.43     15.57 o 
   1  11   7      984.44      889.08     30.94 o 
   2  11   7      348.02      360.07     20.68 o 
   3  11   7      535.93      512.88     24.87 o 
   4  11   7       37.51       23.10     13.99 o 
   5  11   7      114.09      121.47     16.62 o 
   6  11   7      273.15      253.57     23.28 o 
   7  11   7       10.17        6.24     12.86 o 
   8  11   7       75.08       83.43     15.49 o 
  -6  12   7      150.16      138.23     22.25 o 
  -5  12   7        1.21        2.62     11.98 o 
  -4  12   7      129.33      100.60     18.12 o 
  -3  12   7      421.98      424.94     24.82 o 
  -2  12   7        5.39       14.48     10.24 o 
  -1  12   7      131.27      156.50     16.25 o 
   0  12   7        8.74       15.90      6.65 o 
   1  12   7      227.68      212.10     18.65 o 
   2  12   7      265.92      208.56     18.53 o 
   3  12   7       14.36        9.99     12.11 o 
   4  12   7      448.60      426.49     26.08 o 
   5  12   7       77.96       83.32     16.36 o 
   6  12   7      117.06      124.21     18.37 o 
   7  12   7       17.49       37.20     14.73 o 
  -5  13   7      214.29      262.62     24.64 o 
  -4  13   7      195.81      218.96     21.88 o 
  -3  13   7       52.17       67.31     13.74 o 
  -2  13   7       15.64        7.86     11.98 o 
  -1  13   7       25.72       16.11     10.99 o 
   0  13   7      429.31      418.07     17.05 o 
   1  13   7      218.62      201.29     19.64 o 
   2  13   7       46.05       54.95     11.99 o 
   3  13   7      102.00       89.59     16.37 o 
   4  13   7       13.35       22.97     13.23 o 
   5  13   7      216.44      246.90     21.89 o 
   6  13   7      111.40      118.20     17.62 o 
   7  13   7        9.40        9.99     13.11 o 
  -4  14   7      184.27      191.16     23.13 o 
  -3  14   7      245.50      255.08     21.89 o 
  -2  14   7        3.18        1.25     12.61 o 
  -1  14   7       68.88       73.57     13.24 o 
   0  14   7       60.64       63.47      9.78 o 
   1  14   7      231.97      216.06     20.52 o 
   2  14   7      245.81      246.99     20.39 o 
   3  14   7        3.71        5.99     12.36 o 
   4  14   7       10.32       36.20     13.23 o 
   5  14   7       51.96       22.48     17.36 o 
   6  14   7       35.93       14.23     17.23 o 
  -3  15   7       14.01       31.58     12.48 o 
  -2  15   7      220.53      234.13     23.64 o 
  -1  15   7       20.29       10.11     15.11 o 
   0  15   7      192.20      213.86     26.45 o 
   1  15   7       44.62       51.20     14.61 o 
   2  15   7       19.06        2.50     15.61 o 
   3  15   7      158.14      174.75     20.50 o 
   4  15   7       36.02        1.37     17.36 o 
   5  15   7       40.89       35.84     17.61 o 
  -1  16   7       73.98       92.80     17.61 o 
   0  16   7       90.36      111.23     31.29 o 
   1  16   7       75.73       91.30     16.11 o 
   2  16   7       83.76      102.30     20.99 o 
   3  16   7        1.32        0.00     12.48 o 
   0 -10   8       51.89       54.19     10.59 o 
   1 -10   8        0.83       20.35     12.23 o 
   2 -10   8       44.26       57.44     14.73 o 
   3 -10   8      130.05      134.71     19.87 o 
   4 -10   8       29.42       24.22     15.48 o 
   5 -10   8       40.41       55.31     17.48 o 
  -2  -9   8       35.12       34.34     16.86 o 
  -1  -9   8      167.62      184.26     20.63 o 
   0  -9   8        4.92        4.89     16.79 o 
   1  -9   8       65.78       42.46     14.86 o 
   2  -9   8       14.18       17.23     13.23 o 
   3  -9   8       65.08       51.46     16.49 o 
   4  -9   8       89.14       90.82     15.87 o 
   5  -9   8        1.24       26.84     13.48 o 
   6  -9   8      183.56      195.16     22.50 o 
   7  -9   8       14.20       -8.49     16.23 o 
  -3  -8   8       66.16       74.18     16.99 o 
  -2  -8   8       46.79       19.98     17.61 o 
  -1  -8   8       43.29       58.69     15.61 o 
   0  -8   8      101.88      126.77     12.90 o 
   1  -8   8       19.46       24.09     12.98 o 
   2  -8   8      348.04      317.64     25.30 o 
   3  -8   8      358.42      382.81     25.18 o 
   4  -8   8       23.93       40.08     13.36 o 
   5  -8   8       96.03       97.07     19.11 o 
   6  -8   8        0.33       11.11     12.73 o 
   7  -8   8       16.07       22.35     13.61 o 
   8  -8   8       55.35       40.96     15.73 o 
  -3  -7   8       16.86        7.99     12.98 o 
  -2  -7   8       78.61       75.07     15.49 o 
  -1  -7   8      456.77      425.79     27.21 o 
   0  -7   8        4.46       10.45      8.02 o 
   1  -7   8      140.07      127.38     17.38 o 
   2  -7   8       50.36       74.31     13.36 o 
   3  -7   8      270.52      251.35     21.28 o 
   4  -7   8      462.62      452.38     26.46 o 
   5  -7   8        0.14       -9.86     13.73 o 
   6  -7   8      191.67      189.33     21.63 o 
   7  -7   8       25.06       20.97     14.98 o 
   8  -7   8        7.64       31.83     12.23 o 
  -4  -6   8        0.31       16.23     11.98 o 
  -3  -6   8       78.20       76.82     14.99 o 
  -2  -6   8       75.03      103.93     15.61 o 
  -1  -6   8       56.44       56.45     12.24 o 
   0  -6   8      402.64      435.52     17.42 o 
   1  -6   8       93.15       94.58     15.24 o 
   2  -6   8      297.03      296.92     20.54 o 
   3  -6   8      162.25      174.69     17.63 o 
   4  -6   8       22.12       31.96     12.24 o 
   5  -6   8     1362.19     1404.71     41.66 o 
   6  -6   8       73.36       83.82     15.61 o 
   7  -6   8      149.68      145.75     19.63 o 
   8  -6   8       45.97       35.21     16.48 o 
   9  -6   8        2.51        9.61     15.85 o 
  -5  -5   8        1.50       12.61     16.35 o 
  -4  -5   8       97.46      119.56     17.24 o 
  -3  -5   8       23.92       36.95     12.48 o 
  -2  -5   8      183.98      179.58     18.38 o 
  -1  -5   8      174.05      159.57     17.38 o 
   0  -5   8        0.14       -7.66     19.41 o 
   1  -5   8     1156.09     1244.06     37.06 o 
   2  -5   8      573.10      564.35     25.51 o 
   3  -5   8      200.03      202.68     17.89 o 
   4  -5   8      147.06      133.66     15.50 o 
   5  -5   8       45.92       51.70     12.49 o 
   6  -5   8      203.82      251.68     19.64 o 
   7  -5   8      282.18      269.51     24.03 o 
   8  -5   8        0.27       14.23     12.98 o 
   9  -5   8      253.04      236.45     25.40 o 
  -5  -4   8      179.18      207.66     21.88 o 
  -4  -4   8        0.03        7.11     12.48 o 
  -3  -4   8       35.15       55.31     10.49 o 
  -2  -4   8      133.56      135.50     15.87 o 
  -1  -4   8       20.82       25.47      9.61 o 
   0  -4   8      879.19      823.53     49.25 o 
   1  -4   8       59.67       65.95     11.37 o 
   2  -4   8      658.92      671.79     26.05 o 
   3  -4   8      482.71      542.97     22.98 o 
   4  -4   8       12.23       35.70     11.11 o 
   5  -4   8     1208.90     1262.39     36.58 o 
   6  -4   8       54.83       70.82     12.61 o 
   7  -4   8       67.14       37.10     15.11 o 
   8  -4   8       41.37       35.21     13.11 o 
   9  -4   8       12.83       23.84     14.48 o 
  10  -4   8      129.82       85.22     19.74 o 
  -6  -3   8      133.83       98.97     23.12 o 
  -5  -3   8        3.51       31.58     11.61 o 
  -4  -3   8      374.36      339.77     24.93 o 
  -3  -3   8       21.75       22.47     13.11 o 
  -2  -3   8      140.00      138.64     15.63 o 
  -1  -3   8        1.19        3.37      8.24 o 
   0  -3   8       22.91       29.43      8.24 o 
   1  -3   8     1740.13     1670.66     38.17 o 
   2  -3   8     1058.80     1037.15     30.50 o 
   3  -3   8       83.13      107.84     12.37 o 
   4  -3   8      881.14      899.01     28.53 o 
   5  -3   8        2.47       13.11     10.24 o 
   6  -3   8      674.33      687.71     29.06 o 
   7  -3   8      156.59      150.04     16.75 o 
   8  -3   8        0.18       10.86     11.73 o 
   9  -3   8      176.25      177.04     20.38 o 
  10  -3   8        2.74       -6.74     14.85 o 
  -6  -2   8       21.54       13.61     15.73 o 
  -5  -2   8      317.74      318.13     24.04 o 
  -4  -2   8       55.03       57.07     15.61 o 
  -3  -2   8      689.42      709.57     28.93 o 
  -2  -2   8      399.74      414.60     22.07 o 
  -1  -2   8       77.89       77.59     10.99 o 
   0  -2   8      942.11      960.63     21.93 o 
   1  -2   8       86.73       79.48     11.12 o 
   2  -2   8     1674.44     1781.60     37.18 o 
   3  -2   8     1049.78     1107.13     29.26 o 
   4  -2   8       98.95      112.86     12.62 o 
   5  -2   8      366.60      379.10     20.94 o 
   6  -2   8      176.50      177.37     17.01 o 
   7  -2   8        1.44        4.74      9.99 o 
   8  -2   8      439.76      465.95     26.96 o 
   9  -2   8        0.24       15.23     13.23 o 
  10  -2   8       57.97       92.29     16.98 o 
  -6  -1   8      191.92      181.80     22.01 o 
  -5  -1   8        1.15       -1.12     12.61 o 
  -4  -1   8      179.34      180.08     18.26 o 
  -3  -1   8      121.72      140.12     15.75 o 
  -2  -1   8      117.68      124.00     13.50 o 
  -1  -1   8     1953.86     1888.82     39.69 o 
   0  -1   8       50.02       41.13      9.31 o 
   1  -1   8     1911.90     1915.63     37.85 o 
   2  -1   8      935.14     1042.18     27.84 o 
   3  -1   8      464.40      449.65     19.23 o 
   4  -1   8     3996.02     4254.27     58.21 o 
   5  -1   8      229.51      226.24     15.78 o 
   6  -1   8      412.24      403.22     22.08 o 
   7  -1   8        4.80       -4.49     10.73 o 
   8  -1   8      108.41       84.47     15.12 o 
   9  -1   8      241.43      294.02     23.52 o 
  10  -1   8       21.48       64.54     16.23 o 
  -7   0   8       21.04        1.37     17.23 o 
  -6   0   8       12.09        2.50     13.23 o 
  -5   0   8      339.92      411.67     26.30 o 
  -4   0   8       53.12       33.60     13.61 o 
  -3   0   8      401.04      376.72     21.32 o 
  -2   0   8        6.72       13.23      8.11 o 
  -1   0   8       32.03       33.84      8.62 o 
   0   0   8     1170.18     1167.66     20.65 o 
   1   0   8     1336.81     1363.27     30.57 o 
   2   0   8     1444.34     1559.22     32.54 o 
   3   0   8     2201.14     2184.51     38.82 o 
   4   0   8      177.46      198.48     14.89 o 
   5   0   8     1796.26     1831.96     39.13 o 
   6   0   8      445.88      471.47     23.10 o 
   7   0   8       11.15        5.24      9.74 o 
   8   0   8      430.86      479.27     26.21 o 
   9   0   8        0.00       -6.74     14.10 o 
  10   0   8       85.41      107.18     15.86 o 
  -7   1   8       53.18       32.09     17.11 o 
  -6   1   8      322.69      333.91     26.04 o 
  -5   1   8       12.67       35.83     11.73 o 
  -4   1   8      443.39      426.59     24.08 o 
  -3   1   8      244.75      256.38     17.90 o 
  -2   1   8      198.33      174.33     13.89 o 
  -1   1   8     1649.13     1598.15     34.87 o 
   0   1   8       65.34       73.20      8.87 o 
   1   1   8      268.77      238.93     13.79 o 
   2   1   8      584.47      594.34     19.66 o 
   3   1   8      687.20      695.23     21.70 o 
   4   1   8     5064.44     5621.07     63.93 o 
   5   1   8      244.55      255.13     16.28 o 
   6   1   8       97.88       91.11     11.87 o 
   7   1   8      277.82      315.57     18.91 o 
   8   1   8       74.80       37.48     14.37 o 
   9   1   8      191.33      234.98     20.01 o 
  10   1   8        8.55       -1.25     13.48 o 
  11   1   8       26.25       44.45     18.35 o 
  -7   2   8       57.33       41.21     16.86 o 
  -6   2   8        3.67       30.21     12.61 o 
  -5   2   8      409.94      398.85     24.44 o 
  -4   2   8       25.12       29.09     11.99 o 
  -3   2   8      178.84      169.75     15.51 o 
  -2   2   8     1593.79     1656.90     37.60 o 
  -1   2   8        9.05        7.24      7.49 o 
   0   2   8     2040.49     2141.93     26.76 o 
   1   2   8      298.27      282.97     14.17 o 
   2   2   8        1.94       -6.74      6.74 o 
   3   2   8      508.62      494.31     18.62 o 
   4   2   8        9.61        4.99      8.74 o 
   5   2   8     2470.84     2240.81     41.58 o 
   6   2   8      389.63      366.69     19.82 o 
   7   2   8      197.76      192.42     16.89 o 
   8   2   8      346.50      391.15     24.06 o 
   9   2   8        0.28      -12.23     13.11 o 
  10   2   8       51.98       45.58     15.24 o 
  -7   3   8       25.92       31.21     15.48 o 
  -6   3   8      211.22      225.25     21.26 o 
  -5   3   8        1.39       28.46     10.73 o 
  -4   3   8      682.89      721.99     28.55 o 
  -3   3   8      223.26      217.66     16.02 o 
  -2   3   8      321.90      320.68     18.80 o 
  -1   3   8     1647.03     1715.45     35.41 o 
   0   3   8      173.41      165.95      8.49 o 
   1   3   8     1216.32     1134.53     26.73 o 
   2   3   8      843.79      766.21     21.90 o 
   3   3   8      106.28      111.78     10.25 o 
   4   3   8     1330.89     1212.09     29.03 o 
   5   3   8        7.58       21.97      8.61 o 
   6   3   8      197.92      198.84     14.77 o 
   7   3   8      729.25      808.97     28.70 o 
   8   3   8        6.65        0.00     12.98 o 
   9   3   8      118.72      107.97     16.25 o 
  10   3   8        6.51        8.99     15.10 o 
  -7   4   8      271.76      269.26     26.90 o 
  -6   4   8       14.75      -16.35     16.35 o 
  -5   4   8      356.79      354.68     23.80 o 
  -4   4   8       12.34        4.62     10.11 o 
  -3   4   8      272.15      274.90     17.41 o 
  -2   4   8     3265.73     3361.32     52.48 o 
  -1   4   8       22.64       30.09      7.62 o 
   0   4   8     2181.96     2217.35     54.90 o 
   1   4   8      250.58      227.35     13.16 o 
   2   4   8      183.17      155.99     11.27 o 
   3   4   8     4505.24     4307.56     53.94 o 
   4   4   8       12.04       15.85      7.24 o 
   5   4   8      864.95      899.10     27.28 o 
   6   4   8       39.08       40.71     10.49 o 
   7   4   8      113.66       95.74     14.12 o 
   8   4   8      373.38      412.29     23.94 o 
   9   4   8        0.66       -6.87     13.73 o 
  10   4   8       27.15       20.73     13.73 o 
  -7   5   8        4.46       10.86     12.98 o 
  -6   5   8      388.00      369.21     26.31 o 
  -5   5   8       48.89       53.82     15.24 o 
  -4   5   8      337.29      324.13     21.80 o 
  -3   5   8      199.28      213.21     16.27 o 
  -2   5   8      149.45      165.22     13.26 o 
  -1   5   8     2337.89     2331.63     41.66 o 
   0   5   8      502.48      408.91     12.49 o 
   1   5   8     1487.43     1167.87     27.59 o 
   2   5   8       58.70       52.35      7.75 o 
   3   5   8      175.65      146.69     12.14 o 
   4   5   8     2093.71     1999.47     38.19 o 
   5   5   8      342.36      303.34     18.06 o 
   6   5   8      574.26      615.98     24.14 o 
   7   5   8      698.36      767.59     28.81 o 
   8   5   8        8.24        4.12     12.73 o 
   9   5   8       32.52       38.46     13.61 o 
  10   5   8        6.27       42.32     13.11 o 
  -7   6   8       96.51      121.43     18.61 o 
  -6   6   8        4.65       12.11     12.48 o 
  -5   6   8      319.55      296.92     22.17 o 
  -4   6   8       64.48       74.82     12.12 o 
  -3   6   8      557.58      588.08     25.13 o 
  -2   6   8      711.84      761.54     25.20 o 
  -1   6   8        7.46        4.12      7.61 o 
   0   6   8      601.12      536.24     26.70 o 
   1   6   8      490.38      405.81     17.73 o 
   2   6   8      150.49      151.00     10.88 o 
   3   6   8     3919.84     3681.78     51.71 o 
   4   6   8       21.93       24.10      9.49 o 
   5   6   8     1258.05     1200.27     32.73 o 
   6   6   8      202.74      238.74     17.14 o 
   7   6   8      150.91      193.42     17.75 o 
   8   6   8      409.77      365.01     24.69 o 
   9   6   8        2.78       29.96     12.23 o 
  10   6   8       32.79       12.24     16.73 o 
  -7   7   8       30.22       45.70     15.73 o 
  -6   7   8      308.66      322.97     25.04 o 
  -5   7   8        1.22       -7.61     11.61 o 
  -4   7   8      101.36       89.59     15.37 o 
  -3   7   8      469.66      493.88     23.34 o 
  -2   7   8      110.66       99.37     11.87 o 
  -1   7   8     1937.07     1902.09     39.31 o 
   0   7   8       90.14      102.84     11.37 o 
   1   7   8       92.70       69.62      9.25 o 
   2   7   8      342.35      298.68     15.93 o 
   3   7   8       97.01       90.12     12.12 o 
   4   7   8     1556.84     1443.44     34.78 o 
   5   7   8      113.31      105.87     14.25 o 
   6   7   8       87.91      102.21     13.87 o 
   7   7   8      541.33      536.60     27.50 o 
   8   7   8        0.27      -13.73     13.73 o 
   9   7   8      114.98      137.07     18.62 o 
  10   7   8       24.65       32.21     14.48 o 
  -7   8   8       77.64       67.82     17.61 o 
  -6   8   8        0.08        8.86     11.98 o 
  -5   8   8      474.66      472.29     27.09 o 
  -4   8   8      268.26      264.75     21.91 o 
  -3   8   8      318.82      317.20     19.79 o 
  -2   8   8      152.31      145.06     14.38 o 
  -1   8   8        0.05       -6.87      7.36 o 
   0   8   8      988.53      948.65     19.81 o 
   1   8   8      190.67      161.57     12.77 o 
   2   8   8      216.10      210.44     14.27 o 
   3   8   8      467.93      450.03     19.97 o 
   4   8   8        0.22        6.99      8.86 o 
   5   8   8      799.78      798.95     28.73 o 
   6   8   8      394.83      377.87     23.70 o 
   7   8   8       44.46       57.94     13.49 o 
   8   8   8       14.38       19.72     13.61 o 
   9   8   8        0.87       -5.24     14.73 o 
  -6   9   8      109.77      146.93     19.12 o 
  -5   9   8        6.54      -11.73     11.73 o 
  -4   9   8      480.15      503.90     26.09 o 
  -3   9   8     1239.26     1352.30     38.97 o 
  -2   9   8      121.01      122.00     14.75 o 
  -1   9   8      275.06      300.96     18.41 o 
   0   9   8        0.78        0.85      4.98 o 
   1   9   8       26.41       19.73      8.62 o 
   2   9   8     2000.96     1777.34     39.56 o 
   3   9   8       39.22       22.98      9.62 o 
   4   9   8     1732.24     1681.91     40.90 o 
   5   9   8        6.95        4.49     10.61 o 
   6   9   8      243.68      276.07     21.15 o 
   7   9   8      301.05      344.92     22.91 o 
   8   9   8        2.72       -7.24     11.61 o 
   9   9   8       20.09       12.23     14.73 o 
  -6  10   8        1.80        9.49     12.86 o 
  -5  10   8      164.30      175.39     17.88 o 
  -4  10   8      131.11      124.86     16.87 o 
  -3  10   8      235.61      248.89     19.65 o 
  -2  10   8     1393.25     1353.97     38.92 o 
  -1  10   8       22.88       28.09      9.49 o 
   0  10   8      442.32      468.88     15.53 o 
   1  10   8       26.58       48.70      9.61 o 
   2  10   8      128.10      109.76     12.75 o 
   3  10   8      345.59      330.50     19.80 o 
   4  10   8       49.21       44.34     13.86 o 
   5  10   8      222.73      244.61     18.64 o 
   6  10   8      579.69      614.39     28.25 o 
   7  10   8       16.83        1.12     13.73 o 
   8  10   8       61.85       55.33     15.49 o 
   9  10   8        5.57        5.74     15.10 o 
  -6  11   8       31.58       40.70     15.73 o 
  -5  11   8        9.74        3.87     13.86 o 
  -4  11   8      295.84      334.10     23.66 o 
  -3  11   8      440.08      474.07     26.33 o 
  -2  11   8       47.50       60.94     12.24 o 
  -1  11   8      348.37      374.16     21.80 o 
   0  11   8      107.43       93.77      9.12 o 
   1  11   8      320.30      322.97     19.67 o 
   2  11   8      562.00      493.07     24.25 o 
   3  11   8       51.54       56.83     12.36 o 
   4  11   8      428.61      389.87     23.95 o 
   5  11   8       66.25       59.70     13.24 o 
   6  11   8      229.65      210.30     21.39 o 
   7  11   8       79.54       55.84     14.74 o 
   8  11   8        0.58       -2.75     13.98 o 
  -5  12   8       22.53       20.10     13.36 o 
  -4  12   8       69.70       59.33     15.11 o 
  -3  12   8      126.52      139.85     17.37 o 
  -2  12   8      606.50      608.25     27.88 o 
  -1  12   8        0.04        5.12      9.61 o 
   0  12   8        9.40       11.31      7.23 o 
   1  12   8      208.29      169.26     17.76 o 
   2  12   8       90.14       65.09     14.74 o 
   3  12   8     1141.81     1111.80     38.15 o 
   4  12   8        6.34        8.49     11.73 o 
   5  12   8      105.72      118.95     17.87 o 
   6  12   8      168.69      179.40     19.75 o 
   7  12   8        5.16       -7.99     14.85 o 
  -5  13   8        2.35       29.83     13.73 o 
  -4  13   8      116.51      128.70     17.99 o 
  -3  13   8      101.78       75.96     17.37 o 
  -2  13   8        9.32        9.24     12.11 o 
  -1  13   8      343.60      385.40     23.17 o 
   0  13   8       76.26       75.86     23.05 o 
   1  13   8       38.54       23.48     11.61 o 
   2  13   8       12.17       12.86     10.24 o 
   3  13   8       15.88       22.10     13.36 o 
   4  13   8      140.99      162.99     18.25 o 
   5  13   8      268.74      258.78     22.90 o 
   6  13   8       28.24       28.84     14.23 o 
   7  13   8       45.99       12.74     16.86 o 
  -4  14   8      172.37      177.89     22.50 o 
  -3  14   8       68.96       69.69     18.48 o 
  -2  14   8      155.04      179.75     19.13 o 
  -1  14   8        0.13        8.36     10.24 o 
   0  14   8       91.55      116.99     16.18 o 
   1  14   8      209.18      197.62     19.76 o 
   2  14   8       31.90        9.36     14.48 o 
   3  14   8      164.23      179.52     18.38 o 
   4  14   8        3.74        8.74     11.11 o 
   5  14   8       77.37       79.44     17.11 o 
   6  14   8       56.72       36.71     18.11 o 
  -3  15   8      133.55      148.21     21.49 o 
  -2  15   8        1.35       21.47     11.73 o 
  -1  15   8      188.14      223.94     22.01 o 
   0  15   8       41.59       63.93      9.93 o 
   1  15   8       26.84       31.59     13.86 o 
   2  15   8      192.97      182.81     20.26 o 
   3  15   8        1.85        7.86     13.98 o 
   4  15   8       69.46       84.30     18.11 o 
   5  15   8       39.88       38.58     16.98 o 
  -1  16   8       14.89       -4.24     13.98 o 
   0  16   8      120.13      148.27     20.93 o 
   1  16   8       73.08       72.94     17.11 o 
   2  16   8       11.12       18.10     11.86 o 
   3  16   8       54.52       51.20     16.36 o 
   3 -10   9       52.60       73.05     17.73 o 
   0  -9   9      147.00      149.78     15.45 o 
   1  -9   9        3.02        8.11     13.73 o 
   2  -9   9       27.43       -2.62     15.48 o 
   3  -9   9       34.28       56.93     17.48 o 
   4  -9   9       10.92        3.99     14.11 o 
   5  -9   9      101.37       87.58     19.49 o 
   6  -9   9       13.81       -1.37     17.60 o 
  -1  -8   9       73.09       83.31     16.49 o 
   0  -8   9        1.73       28.39     16.91 o 
   1  -8   9      203.70      214.47     21.63 o 
   2  -8   9       90.30       50.34     18.74 o 
   3  -8   9       64.20       61.07     18.73 o 
   4  -8   9        5.50       -4.99     13.61 o 
   5  -8   9        0.07       -1.25     13.48 o 
   6  -8   9      199.49      158.68     23.38 o 
   7  -8   9       44.60       29.22     18.86 o 
  -2  -7   9       54.80       90.41     15.86 o 
  -1  -7   9       44.20       20.23     15.98 o 
   0  -7   9       71.27       83.91     12.13 o 
   1  -7   9        5.52       17.35     12.23 o 
   2  -7   9      259.44      274.56     23.15 o 
   3  -7   9      453.82      452.88     27.83 o 
   4  -7   9        0.05       -4.62     12.98 o 
   5  -7   9      288.08      266.86     23.03 o 
   6  -7   9        3.62       11.11     14.98 o 
   7  -7   9       69.80       94.05     17.24 o 
   8  -7   9       37.51       69.92     13.86 o 
  -3  -6   9       10.38       -4.12     15.35 o 
  -2  -6   9       56.42       64.07     15.61 o 
  -1  -6   9      264.03      332.24     24.15 o 
   0  -6   9        2.74       -1.68      8.86 o 
   1  -6   9      353.93      355.52     24.18 o 
   2  -6   9      116.23       96.10     17.37 o 
   3  -6   9      189.13      189.85     19.64 o 
   4  -6   9      118.41       97.48     17.87 o 
   5  -6   9       25.56       26.34     15.36 o 
   6  -6   9      271.67      230.90     23.15 o 
   7  -6   9       89.23       83.45     19.36 o 
   8  -6   9       13.62       25.09     16.23 o 
  -4  -5   9       14.00       -6.99     17.10 o 
  -3  -5   9      138.20      131.23     20.25 o 
  -2  -5   9      184.82      155.18     19.13 o 
  -1  -5   9       63.02       54.71     14.49 o 
   0  -5   9       62.75       54.44     11.80 o 
   1  -5   9       89.03       93.83     14.12 o 
   2  -5   9      714.41      721.32     30.44 o 
   3  -5   9      338.16      315.09     22.55 o 
   4  -5   9        0.12       -3.00     11.61 o 
   5  -5   9      465.25      435.88     25.59 o 
   6  -5   9       60.91       48.58     15.74 o 
   7  -5   9      332.46      321.45     25.42 o 
   8  -5   9       90.37      101.56     16.99 o 
   9  -5   9        0.11        6.87     14.48 o 
  -4  -4   9       88.19      103.93     16.74 o 
  -3  -4   9       43.32       40.71     14.61 o 
  -2  -4   9      172.48      156.17     16.50 o 
  -1  -4   9       95.02      132.44     14.49 o 
   0  -4   9        0.01       -3.99      6.44 o 
   1  -4   9      275.05      291.49     20.03 o 
   2  -4   9      596.33      583.53     25.89 o 
   3  -4   9      226.01      221.13     17.52 o 
   4  -4   9      938.21      835.61     31.03 o 
   5  -4   9       24.71       28.59     12.61 o 
   6  -4   9      177.26      130.18     19.51 o 
   7  -4   9       23.54       20.85     13.98 o 
   8  -4   9       11.04       28.71     13.11 o 
   9  -4   9      241.20      206.15     24.77 o 
  -5  -3   9      251.40      294.85     25.90 o 
  -4  -3   9       11.22       41.19     13.11 o 
  -3  -3   9      174.94      159.55     20.13 o 
  -2  -3   9      191.00      177.72     19.01 o 
  -1  -3   9        8.23       -6.62      9.61 o 
   0  -3   9      178.92      186.07     10.88 o 
   1  -3   9      126.31      113.13     13.88 o 
   2  -3   9      807.98      814.26     28.99 o 
   3  -3   9       83.92       97.33     12.99 o 
   4  -3   9       15.28       21.35     11.36 o 
   5  -3   9      674.07      679.63     27.42 o 
   6  -3   9      254.54      258.97     21.28 o 
   7  -3   9       41.06       32.34     14.49 o 
   8  -3   9       39.99       38.83     13.61 o 
   9  -3   9        3.74       21.47     13.73 o 
  10  -3   9       61.09       83.92     17.11 o 
  -5  -2   9        0.64        7.86     14.85 o 
  -4  -2   9      332.15      269.22     25.54 o 
  -3  -2   9      710.56      645.24     31.56 o 
  -2  -2   9      335.20      322.46     22.42 o 
  -1  -2   9        5.80       -9.86     10.49 o 
   0  -2   9       35.31       33.17      7.87 o 
   1  -2   9      322.59      269.08     17.55 o 
   2  -2   9      844.46      804.82     27.88 o 
   3  -2   9       59.92       73.20     12.12 o 
   4  -2   9     1376.33     1464.79     36.44 o 
   5  -2   9        1.39        0.00     10.36 o 
   6  -2   9      877.56      914.97     32.02 o 
   7  -2   9       74.60       69.95     12.87 o 
   8  -2   9       18.55       12.11     13.48 o 
   9  -2   9      114.30       91.72     19.24 o 
  10  -2   9        1.51       21.72     12.36 o 
  -6  -1   9       16.18       41.20     14.23 o 
  -5  -1   9      180.00      204.79     20.88 o 
  -4  -1   9       17.82       30.71     13.23 o 
  -3  -1   9      557.90      584.46     28.50 o 
  -2  -1   9      709.10      778.57     30.20 o 
  -1  -1   9       12.35       10.11      9.74 o 
   0  -1   9      709.64      796.03     31.55 o 
   1  -1   9      112.19       76.13     13.25 o 
   2  -1   9      559.44      597.22     22.38 o 
   3  -1   9      528.69      499.79     21.49 o 
   4  -1   9       17.07       17.48     11.86 o 
   5  -1   9     1260.66     1342.07     35.62 o 
   6  -1   9       89.15      119.20     13.99 o 
   7  -1   9        5.37       20.22     11.48 o 
   8  -1   9      407.28      412.62     25.19 o 
   9  -1   9        3.59       -3.62     13.48 o 
  10  -1   9       63.31       59.95     17.36 o 
  -6   0   9      101.19       95.07     17.99 o 
  -5   0   9        1.90        4.87     12.98 o 
  -4   0   9      376.81      378.02     24.56 o 
  -3   0   9      331.56      345.24     22.67 o 
  -2   0   9       54.24       63.70     12.49 o 
  -1   0   9      428.27      421.76     20.33 o 
   0   0   9       60.54       48.46      7.72 o 
   1   0   9     2694.11     2678.71     46.70 o 
   2   0   9      468.79      503.56     20.73 o 
   3   0   9       81.97       83.10     12.50 o 
   4   0   9     1270.40     1332.25     33.51 o 
   5   0   9       37.91       31.09     12.86 o 
   6   0   9      744.15      778.52     29.85 o 
   7   0   9      238.66      216.76     17.90 o 
   8   0   9       31.34       14.61     13.86 o 
   9   0   9       90.76      126.30     17.24 o 
  10   0   9        6.12       10.49     14.85 o 
  -6   1   9       23.12       48.31     14.73 o 
  -5   1   9      114.35      146.95     18.87 o 
  -4   1   9      172.11      165.93     19.51 o 
  -3   1   9      472.47      491.61     24.84 o 
  -2   1   9      169.34      196.36     15.13 o 
  -1   1   9       63.13       79.82     11.24 o 
   0   1   9      327.22      307.57     12.29 o 
   1   1   9      300.60      284.55     16.30 o 
   2   1   9      301.82      284.45     15.92 o 
   3   1   9     2272.80     2324.54     41.87 o 
   4   1   9        6.23        0.75     10.24 o 
   5   1   9     2579.54     2683.48     47.98 o 
   6   1   9       29.17       15.73     10.74 o 
   7   1   9      257.69      239.60     18.53 o 
   8   1   9      624.37      550.42     28.27 o 
   9   1   9        5.75        8.11     13.36 o 
  10   1   9       23.68       31.21     14.61 o 
  -6   2   9      257.48      300.77     24.65 o 
  -5   2   9        1.74       13.98     12.48 o 
  -4   2   9      606.01      655.69     29.77 o 
  -3   2   9       32.55       58.31     12.11 o 
  -2   2   9       66.50       71.45     11.62 o 
  -1   2   9     1117.35     1122.43     31.53 o 
   0   2   9      115.97      119.11      8.27 o 
   1   2   9     1480.14     1550.20     33.66 o 
   2   2   9       46.79       41.34      9.74 o 
   3   2   9       30.33       26.97      8.49 o 
   4   2   9     2056.03     1883.17     38.51 o 
   5   2   9      211.30      188.75     15.15 o 
   6   2   9      343.18      317.13     19.05 o 
   7   2   9      653.83      580.96     26.03 o 
   8   2   9       28.72       52.19     13.61 o 
   9   2   9      209.29      237.39     19.39 o 
  10   2   9       20.06       32.33     14.61 o 
  -6   3   9        7.30       16.85     11.11 o 
  -5   3   9      396.37      401.23     25.69 o 
  -4   3   9      306.22      299.53     22.29 o 
  -3   3   9      271.55      264.06     18.91 o 
  -2   3   9       89.02      104.71     11.87 o 
  -1   3   9       29.94       33.34      9.37 o 
   0   3   9     3036.91     3125.78     73.04 o 
   1   3   9     1042.13     1093.72     28.26 o 
   2   3   9       84.77       73.61      9.75 o 
   3   3   9      235.23      250.25     15.41 o 
   4   3   9        6.12        4.74      7.74 o 
   5   3   9      719.05      629.40     23.81 o 
   6   3   9      213.10      175.58     15.14 o 
   7   3   9      353.52      382.98     21.68 o 
   8   3   9      463.29      456.18     25.96 o 
   9   3   9        5.69        2.37     13.98 o 
  10   3   9       53.32       80.67     16.36 o 
  -6   4   9      139.45      176.97     20.25 o 
  -5   4   9       40.89       49.20     15.36 o 
  -4   4   9      376.91      363.42     23.56 o 
  -3   4   9      159.05      139.93     16.63 o 
  -2   4   9      231.20      231.08     16.15 o 
  -1   4   9     1025.36      937.98     28.72 o 
   0   4   9       42.22       48.95      7.02 o 
   1   4   9     1855.82     1826.28     36.66 o 
   2   4   9      781.01      654.03     22.10 o 
   3   4   9       70.31       66.35      9.87 o 
   4   4   9     1421.72     1277.00     31.95 o 
   5   4   9       11.27       10.49      8.74 o 
   6   4   9      164.11      195.73     15.13 o 
   7   4   9      493.09      481.97     24.48 o 
   8   4   9        4.96       21.84     11.23 o 
   9   4   9      142.56      122.74     16.87 o 
  10   4   9       22.18       30.21     14.73 o 
  -6   5   9        2.10        3.87     12.48 o 
  -5   5   9      814.03      813.79     36.24 o 
  -4   5   9       63.86       70.45     15.11 o 
  -3   5   9      181.94      201.00     16.76 o 
  -2   5   9      177.93      152.24     14.76 o 
  -1   5   9        0.13        2.25      7.74 o 
   0   5   9     3618.66     3598.83     59.66 o 
   1   5   9      628.57      594.86     21.41 o 
   2   5   9      370.25      292.02     15.56 o 
   3   5   9     2113.32     1919.70     38.31 o 
   4   5   9       66.25       64.71      9.37 o 
   5   5   9      930.59      855.89     27.91 o 
   6   5   9      416.12      424.00     21.83 o 
   7   5   9      208.83      254.47     20.14 o 
   8   5   9      173.78      166.43     18.63 o 
   9   5   9        8.62       -1.12     12.98 o 
  10   5   9       56.64       67.06     15.11 o 
  -6   6   9       68.02       74.06     16.36 o 
  -5   6   9      111.59       90.34     18.37 o 
  -4   6   9      421.16      384.89     25.70 o 
  -3   6   9      595.43      618.99     27.27 o 
  -2   6   9      170.83      207.25     16.26 o 
  -1   6   9      439.68      404.58     19.96 o 
   0   6   9       86.36       92.51      7.94 o 
   1   6   9      878.22      751.55     24.64 o 
   2   6   9     1317.98     1141.38     30.26 o 
   3   6   9       70.58       58.72     10.99 o 
   4   6   9      479.94      437.02     19.60 o 
   5   6   9      131.93      129.28     14.13 o 
   6   6   9      649.17      655.63     27.29 o 
   7   6   9      911.90      918.83     33.66 o 
   8   6   9        0.95       -3.25     12.61 o 
   9   6   9       58.90       65.94     15.61 o 
  10   6   9       12.94        8.24     15.35 o 
  -6   7   9       10.19       10.49     13.86 o 
  -5   7   9      147.31      141.50     17.62 o 
  -4   7   9       25.67       23.22      9.86 o 
  -3   7   9      229.13      254.28     18.40 o 
  -2   7   9     1149.35     1043.88     32.51 o 
  -1   7   9        0.78        0.00      8.24 o 
   0   7   9      924.69      954.86     40.55 o 
   1   7   9        1.21       12.23      6.12 o 
   2   7   9      391.89      328.27     17.32 o 
   3   7   9     1528.68     1328.75     33.62 o 
   4   7   9       75.56       75.09     10.12 o 
   5   7   9      420.81      415.01     21.33 o 
   6   7   9      175.97      194.98     17.38 o 
   7   7   9      190.71      203.74     19.64 o 
   8   7   9      287.55      282.65     23.41 o 
   9   7   9       26.06       44.20     14.73 o 
  10   7   9       46.64       42.33     18.98 o 
  -6   8   9      205.16      216.96     22.63 o 
  -5   8   9        4.24       10.86     11.61 o 
  -4   8   9      236.98      220.84     20.14 o 
  -3   8   9      176.18      182.21     17.01 o 
  -2   8   9       58.70       47.71     12.99 o 
  -1   8   9     1237.41     1168.34     33.45 o 
   0   8   9      393.07      369.88     27.53 o 
   1   8   9      223.46      212.43     14.77 o 
   2   8   9      770.55      770.27     26.22 o 
   3   8   9        6.74       12.48      8.24 o 
   4   8   9      590.99      555.58     23.38 o 
   5   8   9      189.27      217.92     16.51 o 
   6   8   9      453.08      397.52     24.46 o 
   7   8   9      309.84      282.49     23.42 o 
   8   8   9        0.06        0.00     10.73 o 
   9   8   9       58.22       66.81     17.48 o 
  -6   9   9        0.34      -13.48     13.48 o 
  -5   9   9      100.68       94.58     15.99 o 
  -4   9   9      208.67      207.50     20.39 o 
  -3   9   9      286.60      270.30     20.91 o 
  -2   9   9      855.91      866.19     32.13 o 
  -1   9   9        7.65        0.00      8.61 o 
   0   9   9      290.54      288.18     18.10 o 
   1   9   9      121.93      114.76     13.25 o 
   2   9   9      133.59      130.15     14.50 o 
   3   9   9      191.86      182.79     16.39 o 
   4   9   9       41.29       48.95     10.99 o 
   5   9   9      176.48      193.98     17.01 o 
   6   9   9      349.36      360.81     23.68 o 
   7   9   9       33.62       37.96     13.86 o 
   8   9   9       99.13       92.45     15.62 o 
   9   9   9        7.03       -5.49     12.23 o 
  -6  10   9      137.42      161.21     20.87 o 
  -5  10   9        6.11       -3.87     12.86 o 
  -4  10   9      114.89       92.84     17.49 o 
  -3  10   9      376.20      398.33     24.68 o 
  -2  10   9       31.51       69.67     12.86 o 
  -1  10   9     1937.42     2008.96     47.43 o 
   0  10   9       56.37       64.44      8.30 o 
   1  10   9      134.34      121.39     14.25 o 
   2  10   9      198.59      189.04     15.64 o 
   3  10   9        1.18       -0.87      8.49 o 
   4  10   9      743.92      729.09     29.70 o 
   5  10   9       40.27       34.96     11.74 o 
   6  10   9      309.33      310.78     23.41 o 
   7  10   9      156.43      178.26     19.50 o 
   8  10   9        0.03        5.24     15.10 o 
   9  10   9       37.70        7.12     17.11 o 
  -5  11   9       92.41      131.92     18.99 o 
  -4  11   9       69.78       89.93     15.99 o 
  -3  11   9      101.90      110.20     16.24 o 
  -2  11   9      471.89      442.01     25.96 o 
  -1  11   9       39.21       56.94     12.86 o 
   0  11   9      845.75      824.25     21.96 o 
   1  11   9      721.89      718.07     29.44 o 
   2  11   9        5.88       -5.62      9.24 o 
   3  11   9       60.52       59.83     12.62 o 
   4  11   9        3.96        2.00     10.24 o 
   5  11   9      249.41      292.95     21.40 o 
   6  11   9      419.51      412.84     28.58 o 
   7  11   9        6.17       37.57     10.61 o 
   8  11   9       87.85       95.94     19.24 o 
  -5  12   9        0.64        1.37     11.98 o 
  -4  12   9       61.15       72.69     13.61 o 
  -3  12   9      209.60      232.50     20.26 o 
  -2  12   9       18.04       20.35     11.11 o 
  -1  12   9      414.70      456.28     25.70 o 
   0  12   9       13.06       19.15     15.98 o 
   1  12   9      219.35      206.56     17.39 o 
   2  12   9      246.40      240.15     19.52 o 
   3  12   9       19.68        4.12     12.98 o 
   4  12   9      119.16      109.85     16.12 o 
   5  12   9       11.66       20.72     12.23 o 
   6  12   9       79.95       83.82     18.24 o 
   7  12   9       93.63      110.68     17.61 o 
  -4  13   9        8.56      -14.73     14.73 o 
  -3  13   9       19.97       25.59     13.36 o 
  -2  13   9      253.27      281.65     23.77 o 
  -1  13   9       20.26       33.46     11.24 o 
   0  13   9      329.26      353.86     16.87 o 
   1  13   9       89.03       96.82     14.74 o 
   2  13   9        0.95       -1.12     10.48 o 
   3  13   9      354.33      360.37     24.80 o 
   4  13   9        2.23        3.49     11.73 o 
   5  13   9      269.20      258.15     24.40 o 
   6  13   9       72.65       26.48     17.49 o 
   7  13   9        0.88        2.87     14.10 o 
  -3  14   9       75.48      107.79     18.36 o 
  -2  14   9        7.85        2.62     11.11 o 
  -1  14   9      129.99      140.34     18.50 o 
   0  14   9       98.95      104.23     12.06 o 
   1  14   9       59.26       69.06     16.74 o 
   2  14   9       59.75       70.69     14.36 o 
   3  14   9        1.79        6.12     10.73 o 
   4  14   9       34.60       50.82     12.74 o 
   5  14   9       83.58       70.70     18.99 o 
   6  14   9       20.07       46.82     12.23 o 
  -2  15   9      199.08      209.81     25.01 o 
  -1  15   9        1.38       -7.99     13.11 o 
   0  15   9      103.70      114.96     13.58 o 
   1  15   9       25.37       30.96     12.98 o 
   2  15   9        0.36       -9.11     11.36 o 
   3  15   9      120.98      168.56     18.74 o 
   4  15   9        0.98      -14.23     14.23 o 
   0  16   9       80.67      104.50     13.29 o 
   1  16   9       26.30       43.32     16.11 o 
   2  16   9       75.11       80.19     17.74 o 
   3  -9  10       45.17       40.08     17.11 o 
   0  -8  10       91.29      105.84     13.12 o 
   1  -8  10       17.85       23.22     15.98 o 
   2  -8  10       97.34       92.45     18.11 o 
   3  -8  10       55.81       35.84     17.11 o 
   4  -8  10        2.29       14.73     12.98 o 
   5  -8  10       47.98       51.95     17.86 o 
   6  -8  10       13.73       16.98     16.60 o 
  -1  -7  10       46.58       52.70     16.48 o 
   0  -7  10        3.69        3.00     11.86 o 
   1  -7  10       96.57       96.57     16.12 o 
   2  -7  10      151.14      150.37     20.50 o 
   3  -7  10      123.15      115.97     17.49 o 
   4  -7  10       56.96       42.21     15.74 o 
   5  -7  10        0.06       -2.50     14.23 o 
   6  -7  10       55.29       43.58     17.23 o 
   7  -7  10       30.60       48.69     16.23 o 
  -2  -6  10       81.20       95.31     19.24 o 
  -1  -6  10       28.72       10.36     15.61 o 
   0  -6  10      100.63       85.45     11.86 o 
   1  -6  10        1.88       17.72     12.11 o 
   2  -6  10      196.69      191.47     20.26 o 
   3  -6  10      138.50      104.24     19.00 o 
   4  -6  10        2.15      -10.36     14.23 o 
   5  -6  10      522.81      521.23     30.36 o 
   6  -6  10       52.66       80.55     15.98 o 
   7  -6  10       50.69       43.21     16.86 o 
   8  -6  10       40.66       39.08     15.98 o 
  -3  -5  10       73.99       68.57     15.74 o 
  -2  -5  10       95.73       90.70     19.99 o 
  -1  -5  10      137.55      109.11     18.25 o 
   0  -5  10        0.59       14.48      8.08 o 
   1  -5  10      255.32      264.80     18.90 o 
   2  -5  10      262.10      249.81     21.28 o 
   3  -5  10       64.92       58.45     16.36 o 
   4  -5  10      187.58      180.08     19.38 o 
   5  -5  10        4.55       -7.74     14.35 o 
   6  -5  10      230.22      194.65     20.89 o 
   7  -5  10      232.73      283.46     24.14 o 
   8  -5  10       18.43       10.61     15.98 o 
  -3  -4  10       91.69      114.93     18.99 o 
  -2  -4  10      325.35      326.03     24.04 o 
  -1  -4  10       29.13       -5.62     14.73 o 
   0  -4  10      125.18      105.50     10.78 o 
   1  -4  10        9.70       14.23     11.61 o 
   2  -4  10      267.61      253.74     19.90 o 
   3  -4  10      234.33      246.39     20.40 o 
   4  -4  10       30.49       34.21     13.24 o 
   5  -4  10      462.95      439.48     26.34 o 
   6  -4  10       57.53       39.47     15.49 o 
   7  -4  10      111.70       85.47     18.62 o 
   8  -4  10      171.48      162.02     21.50 o 
   9  -4  10        1.18      -16.85     16.85 o 
  -4  -3  10       76.53       97.30     15.99 o 
  -3  -3  10       17.19        9.99     12.73 o 
  -2  -3  10      112.60      126.46     15.74 o 
  -1  -3  10      246.07      271.17     19.77 o 
   0  -3  10        2.37       -1.28      7.75 o 
   1  -3  10      257.65      245.09     19.28 o 
   2  -3  10       54.93       46.59     13.61 o 
   3  -3  10       11.54       41.69      9.99 o 
   4  -3  10     1261.73     1291.47     38.35 o 
   5  -3  10       31.26       32.46     14.11 o 
   6  -3  10      419.42      426.50     25.83 o 
   7  -3  10       99.29       70.34     16.74 o 
   8  -3  10       22.52       13.36     14.11 o 
   9  -3  10      110.20      105.95     20.62 o 
  -4  -2  10       23.28       10.49     13.73 o 
  -3  -2  10      331.70      308.79     24.67 o 
  -2  -2  10      426.65      -14.67     14.67 o 
  -1  -2  10       41.85      -13.49     13.49 o 
   0  -2  10      307.85      321.03     14.91 o 
   1  -2  10       66.31       67.33     11.37 o 
   2  -2  10       72.45      113.68     13.12 o 
   3  -2  10      119.91      132.74     15.50 o 
   4  -2  10       98.49      101.59     15.50 o 
   5  -2  10      539.73      514.49     26.75 o 
   6  -2  10      306.21      276.89     21.54 o 
   7  -2  10       57.09       51.21     15.49 o 
   8  -2  10      213.09      210.01     21.39 o 
   9  -2  10        0.10       23.09     12.11 o 
  10  -2  10       16.32       19.85     15.23 o 
  -5  -1  10        2.12        5.62     14.35 o 
  -4  -1  10       99.58       90.45     17.99 o 
  -3  -1  10      277.25      281.36     23.15 o 
  -2  -1  10      232.99      232.48     19.89 o 
  -1  -1  10     1099.16     1033.16     35.12 o 
   0  -1  10        4.20       17.74      7.06 o 
   1  -1  10      246.19      244.74     17.78 o 
   2  -1  10       13.06       12.36     10.61 o 
   3  -1  10       57.20       65.20     10.37 o 
   4  -1  10     1262.62     1271.61     35.98 o 
   5  -1  10      105.02      112.85     15.37 o 
   6  -1  10      415.99      420.20     23.95 o 
   7  -1  10      106.35      112.21     16.74 o 
   8  -1  10       47.15       54.20     16.36 o 
   9  -1  10      175.67      169.66     21.50 o 
  10  -1  10       15.53       -6.87     18.60 o 
  -5   0  10       74.73       90.18     15.49 o 
  -4   0  10        0.66        0.00     12.98 o 
  -3   0  10      336.64      360.46     22.79 o 
  -2   0  10      295.20      324.56     21.41 o 
  -1   0  10       11.14        5.49     12.23 o 
   0   0  10     1784.38     1789.68     39.71 o 
   1   0  10      446.50      468.04     21.46 o 
   2   0  10      132.14      145.78     14.75 o 
   3   0  10      314.70      283.84     18.17 o 
   4   0  10        9.70       -6.49      9.61 o 
   5   0  10     1145.32     1172.97     35.05 o 
   6   0  10      288.07      259.35     21.29 o 
   7   0  10      103.06      114.09     15.49 o 
   8   0  10      260.17      273.57     21.53 o 
   9   0  10        0.76       23.22     11.98 o 
  10   0  10       36.76       63.80     16.23 o 
  -5   1  10        0.34        1.25     12.86 o 
  -4   1  10      230.36      245.82     22.27 o 
  -3   1  10      390.06      490.26     26.69 o 
  -2   1  10      160.82      163.18     16.63 o 
  -1   1  10      567.85      585.28     25.13 o 
   0   1  10        2.59       -8.55      8.55 o 
   1   1  10      862.71      842.73     27.38 o 
   2   1  10      799.46      852.18     27.49 o 
   3   1  10      298.33      285.07     17.29 o 
   4   1  10      850.82      790.43     27.76 o 
   5   1  10      160.54      160.33     15.76 o 
   6   1  10      187.86      155.99     16.01 o 
   7   1  10      379.48      340.03     24.06 o 
   8   1  10       37.89       33.59     13.86 o 
   9   1  10      125.17      120.34     17.87 o 
  10   1  10       10.51        7.99     16.48 o 
  -6   2  10        5.97        5.74     14.35 o 
  -5   2  10       86.59       85.82     15.12 o 
  -4   2  10       40.85       10.36     14.48 o 
  -3   2  10      261.68      285.25     20.28 o 
  -2   2  10      526.21      522.82     24.99 o 
  -1   2  10        2.67        7.74      8.74 o 
   0   2  10      238.16      237.54     11.68 o 
   1   2  10      147.08      169.08     13.76 o 
   2   2  10      287.81      254.86     16.29 o 
   3   2  10     1621.26     1511.82     35.70 o 
   4   2  10       76.06       82.84     12.49 o 
   5   2  10     1006.98      947.63     30.83 o 
   6   2  10       92.21       92.59     13.62 o 
   7   2  10      320.49      294.23     20.92 o 
   8   2  10      415.74      360.63     24.32 o 
   9   2  10        3.10        2.37     14.48 o 
  10   2  10       51.19       32.09     17.61 o 
  -6   3  10       45.08       32.47     15.73 o 
  -5   3  10        0.11      -14.23     14.23 o 
  -4   3  10      562.12      576.24     30.00 o 
  -3   3  10      299.13      334.58     22.16 o 
  -2   3  10      135.14      137.76     15.13 o 
  -1   3  10      427.33      450.67     21.58 o 
   0   3  10       79.57       73.72      7.53 o 
   1   3  10      786.09      732.86     25.60 o 
   2   3  10      157.31      151.98     13.51 o 
   3   3  10      227.06      190.05     15.52 o 
   4   3  10      404.78      391.74     20.33 o 
   5   3  10      218.90      193.87     16.40 o 
   6   3  10      102.25      103.72     14.25 o 
   7   3  10      644.56      621.21     28.16 o 
   8   3  10       37.41       33.21     14.48 o 
   9   3  10      138.23      141.23     18.87 o 
  10   3  10       24.76       28.09     15.61 o 
  -6   4  10       24.92       39.20     13.11 o 
  -5   4  10      105.37      108.82     16.99 o 
  -4   4  10      208.58      229.90     21.01 o 
  -3   4  10      332.65      359.38     22.42 o 
  -2   4  10     1307.72     1298.82     37.75 o 
  -1   4  10       45.78       25.85      9.87 o 
   0   4  10      235.44      237.20     19.41 o 
   1   4  10      337.14      330.62     18.18 o 
   2   4  10      728.79      684.79     24.58 o 
   3   4  10     2409.53     2365.08     44.17 o 
   4   4  10       22.72       45.82      8.99 o 
   5   4  10        6.97        5.74      8.99 o 
   6   4  10       16.10       32.71      8.99 o 
   7   4  10      192.54      160.85     17.51 o 
   8   4  10      374.76      337.17     24.06 o 
   9   4  10        3.93       10.86     13.73 o 
  10   4  10       99.16       80.95     18.99 o 
  -6   5  10       74.58       58.70     19.36 o 
  -5   5  10        0.28       16.23     14.10 o 
  -4   5  10      277.22      307.40     23.28 o 
  -3   5  10      364.77      357.00     22.93 o 
  -2   5  10       69.93       46.59     12.99 o 
  -1   5  10      525.94      526.20     23.62 o 
   0   5  10      234.49      225.39     11.24 o 
   1   5  10      389.32      432.83     19.45 o 
   2   5  10      559.04      511.67     21.13 o 
   3   5  10      224.14      232.98     16.65 o 
   4   5  10     1627.71     1428.44     36.06 o 
   5   5  10      161.08      175.72     14.38 o 
   6   5  10       75.01       86.32     12.87 o 
   7   5  10      238.04      221.12     20.40 o 
   8   5  10       20.30       13.23     12.86 o 
   9   5  10       85.31      113.93     17.86 o 
  10   5  10       40.80       25.97     18.11 o 
  -6   6  10       10.33        4.24     13.48 o 
  -5   6  10      276.44      312.23     24.90 o 
  -4   6  10      169.47      164.91     20.00 o 
  -3   6  10      314.11      323.73     21.67 o 
  -2   6  10      612.21      564.19     26.64 o 
  -1   6  10       11.20       -1.75      8.99 o 
   0   6  10      875.09      746.79     31.48 o 
   1   6  10      136.49      136.54     12.38 o 
   2   6  10      565.10      526.85     22.63 o 
   3   6  10     1200.89     1129.46     31.94 o 
   4   6  10        0.77      -10.48     10.48 o 
   5   6  10      233.77      219.29     16.27 o 
   6   6  10      566.40      528.72     26.25 o 
   7   6  10      112.79      120.84     17.00 o 
   8   6  10      175.28      162.17     19.13 o 
   9   6  10        0.08       -2.50     13.61 o 
  10   6  10       50.60       62.94     16.98 o 
  -6   7  10       26.20       45.32     14.86 o 
  -5   7  10        0.17       -1.25     12.73 o 
  -4   7  10       98.41      110.07     15.87 o 
  -3   7  10      855.89      867.83     33.25 o 
  -2   7  10       68.28       87.31     14.24 o 
  -1   7  10      814.15      861.65     30.49 o 
   0   7  10       53.47       72.35     15.36 o 
   1   7  10       88.43       82.60     11.87 o 
   2   7  10     1252.35     1194.92     32.71 o 
   3   7  10       42.48       48.58     11.24 o 
   4   7  10      736.86      659.91     25.31 o 
   5   7  10       10.39       -2.62      9.61 o 
   6   7  10      301.65      284.28     19.29 o 
   7   7  10      533.04      532.91     27.49 o 
   8   7  10        6.39       -1.12     13.61 o 
   9   7  10      137.57      131.60     19.00 o 
  -5   8  10      108.53      149.31     18.37 o 
  -4   8  10        2.50        5.87     10.24 o 
  -3   8  10       76.09       66.21     14.12 o 
  -2   8  10      266.02      272.89     20.03 o 
  -1   8  10       78.90       82.83     13.62 o 
   0   8  10     1130.50     1086.78     23.75 o 
   1   8  10       72.65       88.95     11.37 o 
   2   8  10      232.43      231.07     16.65 o 
   3   8  10      231.51      213.04     15.77 o 
   4   8  10       11.23        6.99      9.11 o 
   5   8  10      115.11      122.36     13.25 o 
   6   8  10      392.65      400.72     23.19 o 
   7   8  10       66.21       55.83     15.24 o 
   8   8  10      136.85      149.48     19.25 o 
   9   8  10        8.76       19.97     14.11 o 
  -5   9  10        4.72        6.62     12.61 o 
  -4   9  10      174.50      153.78     18.13 o 
  -3   9  10      161.06      137.15     18.75 o 
  -2   9  10       52.49       61.20     11.12 o 
  -1   9  10      575.34      552.83     26.00 o 
   0   9  10       48.60       60.54     29.47 o 
   1   9  10      489.51      479.42     24.23 o 
   2   9  10     1199.98     1153.61     34.56 o 
   3   9  10        5.15       14.23      9.11 o 
   4   9  10       96.22       95.84     13.25 o 
   5   9  10       17.16       16.60      9.86 o 
   6   9  10      232.70      244.48     20.77 o 
   7   9  10      249.75      269.77     21.02 o 
   8   9  10        3.88        6.24     12.23 o 
   9   9  10       57.98       62.44     16.48 o 
  -5  10  10       55.62       82.42     15.73 o 
  -4  10  10       75.79       73.94     16.74 o 
  -3  10  10       75.31       57.58     15.24 o 
  -2  10  10      524.42      639.51     28.99 o 
  -1  10  10       15.56       19.10     12.11 o 
   0  10  10      362.53      355.05     15.95 o 
   1  10  10      202.36      198.66     17.01 o 
   2  10  10      113.75      108.61     14.25 o 
   3  10  10      412.05      390.35     21.69 o 
   4  10  10       46.32       47.08     12.24 o 
   5  10  10       63.15       66.32     13.86 o 
   6  10  10      212.27      218.27     20.76 o 
   7  10  10       38.95       27.72     14.11 o 
   8  10  10      124.84      118.84     20.24 o 
  -5  11  10       19.29       32.83     12.98 o 
  -4  11  10      105.91      103.32     17.62 o 
  -3  11  10       10.82        4.87     10.49 o 
  -2  11  10        5.84        4.49     11.61 o 
  -1  11  10      740.81      753.63     31.95 o 
   0  11  10      176.77      154.08     13.57 o 
   1  11  10      688.95      665.81     29.80 o 
   2  11  10      202.88      204.65     17.89 o 
   3  11  10        3.88       19.22     10.24 o 
   4  11  10       26.86       38.70     11.74 o 
   5  11  10      117.02      106.10     15.75 o 
   6  11  10      107.70       99.21     18.37 o 
   7  11  10       89.68       81.70     19.24 o 
   8  11  10        0.20        2.75     13.73 o 
  -4  12  10       92.06       49.34     17.74 o 
  -3  12  10       41.86       30.47     16.11 o 
  -2  12  10      158.16      218.27     19.88 o 
  -1  12  10        0.30       -9.11     10.98 o 
   0  12  10      351.44      357.10     21.86 o 
   1  12  10      807.48      741.15     31.21 o 
   2  12  10      109.37      115.09     18.12 o 
   3  12  10      352.46      336.97     23.80 o 
   4  12  10        4.85      -13.73     13.73 o 
   5  12  10       72.13      103.92     16.24 o 
   6  12  10       87.09      109.43     18.11 o 
   7  12  10       15.43       22.97     12.36 o 
  -3  13  10       58.56       68.44     16.23 o 
  -2  13  10        0.64       22.72     11.11 o 
  -1  13  10      163.50      192.15     20.00 o 
   0  13  10       34.99       47.50      9.84 o 
   1  13  10      205.23      203.12     19.01 o 
   2  13  10      167.76      214.54     18.50 o 
   3  13  10        8.49        2.37     12.61 o 
   4  13  10       71.50      106.17     16.61 o 
   5  13  10      133.54      165.84     18.62 o 
   6  13  10       34.18       32.21     13.61 o 
  -3  14  10       19.63       25.59     14.36 o 
  -2  14  10       40.98       41.83     13.74 o 
  -1  14  10        1.83       10.36     11.61 o 
   0  14  10      192.05      211.17     14.87 o 
   1  14  10      171.27      185.15     20.50 o 
   2  14  10       39.06       46.95     13.24 o 
   3  14  10       55.61       82.92     13.11 o 
   4  14  10        9.20       19.47     11.73 o 
   5  14  10      116.14      131.70     20.87 o 
  -1  15  10       62.85       98.29     18.86 o 
   0  15  10       35.96       37.32     10.92 o 
   1  15  10       56.72       38.59     14.86 o 
   2  15  10      162.10      138.75     20.00 o 
   3  15  10        1.22       -2.75     11.36 o 
   4  15  10       21.51       15.36     14.48 o 
   1  16  10       22.06       21.47     15.48 o 
   1  -7  11        4.99       18.10     13.73 o 
   2  -7  11       97.98       72.08     18.74 o 
   3  -7  11      124.94      113.09     19.24 o 
   4  -7  11        2.36      -10.86     15.35 o 
   5  -7  11       47.66       60.56     17.36 o 
   6  -7  11        5.95       -1.37     13.36 o 
  -1  -6  11       93.61      103.93     18.24 o 
   0  -6  11        0.32        2.74     19.60 o 
   1  -6  11       58.88       58.45     15.74 o 
   2  -6  11       46.38       36.71     16.11 o 
   3  -6  11       58.84       69.06     16.36 o 
   4  -6  11      197.64      176.94     21.13 o 
   5  -6  11        7.59      -15.48     16.10 o 
   6  -6  11       78.29       66.70     19.11 o 
   7  -6  11       13.38       22.35     14.86 o 
  -2  -5  11       65.77       61.32     17.86 o 
  -1  -5  11       13.19       19.97     14.86 o 
   0  -5  11      166.91      160.10     14.56 o 
   1  -5  11       24.96       12.11     13.48 o 
   2  -5  11      164.31      157.52     18.38 o 
   3  -5  11       24.16       35.21     13.73 o 
   4  -5  11        4.17       11.86     12.48 o 
   5  -5  11      391.35      348.04     26.69 o 
   6  -5  11       65.74       45.21     18.48 o 
   7  -5  11       52.54       75.43     17.86 o 
   8  -5  11       74.54       32.35     20.36 o 
  -2  -4  11       63.51       57.82     16.24 o 
  -1  -4  11      209.79      212.86     21.01 o 
   0  -4  11        0.03        4.71      8.90 o 
   1  -4  11      286.37      287.15     22.28 o 
   2  -4  11      186.87      188.58     19.88 o 
   3  -4  11        5.32        9.86     11.61 o 
   4  -4  11      175.17      186.31     18.63 o 
   5  -4  11        0.25       -9.11     14.35 o 
   6  -4  11      181.80      167.55     19.38 o 
   7  -4  11      124.56      124.46     18.37 o 
   8  -4  11       13.31       26.84     15.85 o 
  -3  -3  11       27.90       62.05     14.86 o 
  -2  -3  11      112.80      149.06     18.62 o 
  -1  -3  11        4.22      -12.61     12.61 o 
   0  -3  11      456.99      443.78     18.17 o 
   1  -3  11       83.01       75.83     15.87 o 
   2  -3  11      213.77      245.94     18.51 o 
   3  -3  11        8.30       12.36     11.86 o 
   4  -3  11        1.80        1.00     11.98 o 
   5  -3  11      405.00      385.16     25.69 o 
   6  -3  11       33.44       26.97     15.11 o 
   7  -3  11      113.46      120.96     17.99 o 
   8  -3  11       94.63       77.21     17.86 o 
   9  -3  11        0.05      -13.98     15.73 o 
  -4  -2  11       83.17       41.72     18.86 o 
  -3  -2  11       43.87       51.32     14.23 o 
  -2  -2  11       79.20       68.95     16.61 o 
  -1  -2  11       54.61       57.32     14.99 o 
   0  -2  11        4.95       10.69      8.51 o 
   1  -2  11      758.34      783.15     31.83 o 
   2  -2  11      176.13      182.71     18.13 o 
   3  -2  11        6.16        5.87      8.99 o 
   4  -2  11      228.56      241.50     19.02 o 
   5  -2  11        3.78       -5.12     10.61 o 
   6  -2  11      415.94      422.68     26.20 o 
   7  -2  11      202.85      214.74     20.64 o 
   8  -2  11       11.43        3.74     16.48 o 
   9  -2  11      126.71      125.46     20.74 o 
  -4  -1  11        8.47       20.72     11.98 o 
  -3  -1  11      157.91      168.88     19.63 o 
  -2  -1  11      258.99      314.97     23.15 o 
  -1  -1  11       22.91       17.10     12.24 o 
   0  -1  11      628.71      655.51     20.66 o 
   1  -1  11      116.12       92.86     17.87 o 
   2  -1  11      110.19       95.98     13.37 o 
   3  -1  11       76.72       72.21     12.37 o 
   4  -1  11        2.09        7.49     10.36 o 
   5  -1  11      149.26      162.15     16.50 o 
   6  -1  11       53.89       46.33     13.49 o 
   7  -1  11      124.60      129.35     18.87 o 
   8  -1  11      360.09      332.91     25.68 o 
   9  -1  11        0.36        0.00     16.10 o 
  -4   0  11       53.26       51.95     15.11 o 
  -3   0  11       97.30      127.31     15.62 o 
  -2   0  11       55.21       37.72     15.49 o 
  -1   0  11      796.30      817.88     33.23 o 
   0   0  11       72.74       67.50     11.51 o 
   1   0  11     1437.64     1479.48     39.96 o 
   2   0  11       10.95       21.35     10.49 o 
   3   0  11       14.14       19.47      9.61 o 
   4   0  11      320.81      302.17     20.67 o 
   5   0  11       21.47       25.34     10.11 o 
   6   0  11      264.84      255.61     20.53 o 
   7   0  11      133.64      125.61     17.12 o 
   8   0  11       42.64       57.19     16.23 o 
   9   0  11      178.82      164.16     21.38 o 
  10   0  11       16.55       42.32     14.73 o 
  -5   1  11       33.31       25.72     15.73 o 
  -4   1  11       34.00       54.31     12.61 o 
  -3   1  11      163.35      164.65     19.00 o 
  -2   1  11       29.66       31.09     13.86 o 
  -1   1  11       34.17       14.86     13.61 o 
   0   1  11     1131.82     1065.25     57.07 o 
   1   1  11      704.49      678.31     28.19 o 
   2   1  11       97.35       88.35     13.75 o 
   3   1  11     1042.02     1006.01     32.73 o 
   4   1  11       55.77       67.20     11.24 o 
   5   1  11      564.62      593.32     26.51 o 
   6   1  11      102.55       96.09     14.75 o 
   7   1  11       61.95       53.46     15.36 o 
   8   1  11      420.49      400.07     27.32 o 
   9   1  11        0.15        8.86     13.48 o 
  10   1  11       58.60       55.82     16.23 o 
  -5   2  11        0.64      -14.73     14.73 o 
  -4   2  11      108.49      121.45     15.74 o 
  -3   2  11       90.40      127.18     16.24 o 
  -2   2  11       53.11       41.84     11.61 o 
  -1   2  11      871.38      934.65     32.64 o 
   0   2  11        4.21        2.53      7.16 o 
   1   2  11      398.78      391.66     21.07 o 
   2   2  11       30.97       45.83      9.12 o 
   3   2  11      126.04      120.88     14.00 o 
   4   2  11     1103.19     1035.20     33.26 o 
   5   2  11       93.88      104.59     15.74 o 
   6   2  11       72.07       96.44     13.37 o 
   7   2  11      401.72      395.46     23.31 o 
   8   2  11       26.01       43.07     13.73 o 
   9   2  11      104.68       98.83     18.37 o 
  10   2  11       15.23       13.86     16.10 o 
  -5   3  11       73.05       93.67     16.99 o 
  -4   3  11       57.29       39.71     14.99 o 
  -3   3  11       91.70      106.94     15.12 o 
  -2   3  11      300.66      300.27     22.16 o 
  -1   3  11        6.87        3.74     11.48 o 
   0   3  11     1403.24     1359.16     48.01 o 
   1   3  11       61.18       69.70     11.24 o 
   2   3  11        0.84        1.62      7.61 o 
   3   3  11      556.83      526.70     23.50 o 
   4   3  11       68.97       87.57     12.12 o 
   5   3  11     1225.99     1128.08     35.07 o 
   6   3  11      236.90      190.73     17.27 o 
   7   3  11       82.72       62.71     15.62 o 
   8   3  11      246.15      221.72     19.77 o 
   9   3  11        0.35        9.99      9.86 o 
  10   3  11      114.53      137.06     22.12 o 
  -5   4  11        0.67      -14.35     14.35 o 
  -4   4  11      167.03      158.90     19.63 o 
  -3   4  11       79.23       64.58     14.37 o 
  -2   4  11      119.97      104.73     16.50 o 
  -1   4  11      930.32      981.83     33.30 o 
   0   4  11       91.72       76.45      9.70 o 
   1   4  11       25.92       26.72      9.86 o 
   2   4  11      521.21      467.69     22.61 o 
   3   4  11      120.21      119.50     14.13 o 
   4   4  11      897.67      860.09     29.90 o 
   5   4  11        0.76       -4.37      8.74 o 
   6   4  11       50.39       42.71     12.99 o 
   7   4  11      667.13      615.01     29.66 o 
   8   4  11        1.56       -2.25     13.48 o 
   9   4  11      100.25       94.08     18.87 o 
  10   4  11       19.55        4.12     18.48 o 
  -5   5  11      103.74       95.20     19.61 o 
  -4   5  11        0.21       17.22     12.48 o 
  -3   5  11       71.17       86.69     13.37 o 
  -2   5  11     1105.85     1110.78     37.00 o 
  -1   5  11        0.62      -10.36     11.23 o 
   0   5  11     1584.83     1514.07     54.85 o 
   1   5  11       14.35        6.74      8.74 o 
   2   5  11       86.11       84.59     12.00 o 
   3   5  11      747.67      711.55     26.70 o 
   4   5  11        7.87       11.86     11.48 o 
   5   5  11      213.77      214.47     17.52 o 
   6   5  11      166.82      167.44     16.38 o 
   7   5  11       35.38       29.22     13.74 o 
   8   5  11       85.59       78.08     16.49 o 
   9   5  11        4.91        3.87     14.11 o 
  10   5  11       85.41       80.19     20.86 o 
  -5   6  11       27.20       17.73     14.23 o 
  -4   6  11      128.94      134.34     19.87 o 
  -3   6  11       62.35       61.57     14.24 o 
  -2   6  11       95.02      113.70     15.62 o 
  -1   6  11     1302.57     1348.13     38.62 o 
   0   6  11      276.46      236.47     22.23 o 
   1   6  11       79.79       79.34     12.12 o 
   2   6  11      746.93      710.34     27.20 o 
   3   6  11       86.05       87.59     12.99 o 
   4   6  11     1542.14     1404.59     37.74 o 
   5   6  11       35.33       38.46     10.49 o 
   6   6  11      367.43      390.99     22.68 o 
   7   6  11      268.28      294.01     20.90 o 
   8   6  11        2.14        9.36     13.86 o 
   9   6  11       54.26       54.32     16.11 o 
  10   6  11       11.54       63.04     15.48 o 
  -5   7  11       62.88       68.81     17.36 o 
  -4   7  11        3.25        3.74     11.61 o 
  -3   7  11      125.00      120.35     17.75 o 
  -2   7  11      645.17      621.52     29.28 o 
  -1   7  11        0.71        1.00     10.86 o 
   0   7  11      526.46      476.66     17.17 o 
   1   7  11      138.29      131.40     13.25 o 
   2   7  11      199.33      194.18     15.51 o 
   3   7  11      904.27      937.41     30.65 o 
   4   7  11        2.54       25.96      9.49 o 
   5   7  11       85.03       90.58     13.74 o 
   6   7  11      413.91      417.23     24.70 o 
   7   7  11       14.86       20.85     10.86 o 
   8   7  11      219.50      208.38     20.76 o 
   9   7  11        8.83       22.47     16.48 o 
  -5   8  11        0.04      -12.86     12.86 o 
  -4   8  11       28.00       43.20     14.11 o 
  -3   8  11       63.42       55.70     13.86 o 
  -2   8  11       28.41       46.95     11.49 o 
  -1   8  11     1441.25     1443.39     41.32 o 
   0   8  11      111.84      110.91     19.93 o 
   1   8  11      318.10      303.16     19.17 o 
   2   8  11      348.91      318.07     20.05 o 
   3   8  11        9.75       13.61     10.74 o 
   4   8  11      319.80      324.57     19.54 o 
   5   8  11       85.38       96.20     13.74 o 
   6   8  11      186.75      194.47     18.38 o 
   7   8  11      115.19       96.72     15.62 o 
   8   8  11        1.22       -2.50     12.73 o 
   9   8  11      143.75      160.10     20.50 o 
  -5   9  11       80.52       77.07     17.86 o 
  -4   9  11       51.21       50.82     14.49 o 
  -3   9  11       82.22       94.31     12.74 o 
  -2   9  11       51.45       34.22     12.49 o 
  -1   9  11        5.60        6.24      9.49 o 
   0   9  11      242.87      245.19     18.02 o 
   1   9  11      753.96      740.19     28.70 o 
   2   9  11      198.81      214.29     17.26 o 
   3   9  11      649.70      684.16     28.92 o 
   4   9  11        0.04      -11.11     11.11 o 
   5   9  11      146.60      115.26     17.00 o 
   6   9  11      168.31      174.67     18.75 o 
   7   9  11        1.20       15.35     13.36 o 
   8   9  11       70.68       73.69     17.74 o 
   9   9  11        2.54       12.73     12.23 o 
  -4  10  11       77.61      120.78     17.99 o 
  -3  10  11      182.68      186.93     19.88 o 
  -2  10  11       16.34        9.24     11.98 o 
  -1  10  11      193.87      217.49     18.88 o 
   0  10  11        0.22        4.74      6.97 o 
   1  10  11      305.59      294.54     20.04 o 
   2  10  11      803.99      751.50     29.59 o 
   3  10  11        2.00        3.99     10.24 o 
   4  10  11      101.12       91.96     14.49 o 
   5  10  11       62.25       42.22     14.36 o 
   6  10  11       14.76       19.60     12.86 o 
   7  10  11       92.68       98.19     15.24 o 
   8  10  11        0.01        6.74     13.98 o 
  -4  11  11       76.43       80.69     19.48 o 
  -3  11  11       42.19       56.69     15.86 o 
  -2  11  11      272.95      250.54     22.65 o 
  -1  11  11       22.77       34.08     11.11 o 
   0  11  11      188.89      211.14     12.81 o 
   1  11  11      264.84      255.45     21.65 o 
   2  11  11      142.21      165.13     17.88 o 
   3  11  11      342.33      308.14     23.17 o 
   4  11  11       15.65       36.08     10.24 o 
   5  11  11      136.96      181.36     16.00 o 
   6  11  11      107.26       91.46     16.49 o 
   7  11  11        2.88       -1.25     13.11 o 
   8  11  11       42.67       72.30     17.23 o 
  -3  12  11      145.49      198.22     21.00 o 
  -2  12  11        6.47       32.83     11.36 o 
  -1  12  11       58.04       69.56     15.24 o 
   0  12  11       50.88       60.67     10.20 o 
   1  12  11      234.26      229.95     21.39 o 
   2  12  11      609.71      613.32     29.89 o 
   3  12  11       13.24       15.85     13.36 o 
   4  12  11       89.29       93.32     16.24 o 
   5  12  11       43.86       67.06     15.86 o 
   6  12  11        4.49       21.97     12.61 o 
   7  12  11       57.27       71.93     13.86 o 
  -3  13  11        9.67       -4.24     14.98 o 
  -2  13  11      216.78      264.63     21.76 o 
  -1  13  11        2.53        6.37     11.11 o 
   0  13  11       63.49       58.91     10.38 o 
   1  13  11      154.54      163.38     19.00 o 
   2  13  11       56.08       60.94     15.11 o 
   3  13  11      448.07      459.66     28.83 o 
   4  13  11       10.64       37.32     13.98 o 
   5  13  11       50.50       49.45     15.73 o 
   6  13  11       38.74       27.47     16.23 o 
  -2  14  11        0.07      -14.35     14.35 o 
  -1  14  11       79.50       94.68     17.36 o 
   0  14  11       63.34       70.99     16.49 o 
   1  14  11       44.96       60.31     16.36 o 
   2  14  11       85.63       69.20     15.99 o 
   3  14  11        5.68       16.85     13.23 o 
   4  14  11      124.22      118.84     17.87 o 
   5  14  11      115.45      112.58     19.37 o 
   0  15  11       56.96       75.55     10.89 o 
   1  15  11       74.64       96.42     16.74 o 
   2  15  11        4.38        1.37     12.23 o 
   3  15  11       67.22       96.04     17.24 o 
   4  15  11        0.32      -13.73     13.73 o 
   1  -6  12        3.40       19.97     14.60 o 
   2  -6  12       94.14       62.59     19.11 o 
   3  -6  12       79.50       59.08     17.86 o 
   4  -6  12        0.11       15.10     12.11 o 
   5  -6  12       91.86       74.08     20.24 o 
   0  -5  12        0.10       -4.16      9.97 o 
   1  -5  12      134.56      115.35     19.25 o 
   2  -5  12       49.90       49.58     16.11 o 
   3  -5  12       23.15       30.96     15.48 o 
   4  -5  12       76.39       50.46     17.49 o 
   5  -5  12        7.60       14.48     12.86 o 
   6  -5  12      113.15      111.45     20.49 o 
   7  -5  12       64.09       70.94     17.11 o 
  -1  -4  12        9.50       16.73     12.73 o 
   0  -4  12      124.16      141.54     13.07 o 
   1  -4  12       54.92       76.93     16.11 o 
   2  -4  12      217.55      191.62     21.01 o 
   3  -4  12       76.22       72.82     16.49 o 
   4  -4  12        7.91        1.25     13.73 o 
   5  -4  12      141.74      137.98     18.12 o 
   6  -4  12       25.91       -6.49     16.73 o 
   7  -4  12       96.36       86.45     18.86 o 
   8  -4  12      102.49      131.80     20.86 o 
  -2  -3  12       18.34        4.24     15.23 o 
  -1  -3  12      129.36      119.84     17.37 o 
   0  -3  12        3.98       11.12     12.42 o 
   1  -3  12      365.30      385.42     25.05 o 
   2  -3  12      150.28      121.63     20.13 o 
   3  -3  12       39.60       59.44     12.99 o 
   4  -3  12      288.98      288.27     22.91 o 
   5  -3  12       20.52       29.46     12.61 o 
   6  -3  12       30.25       21.97     13.73 o 
   7  -3  12       78.87       45.09     19.61 o 
   8  -3  12       27.81       43.95     15.48 o 
  -2  -2  12        8.01       -3.99     11.11 o 
  -1  -2  12        6.77       -6.24     12.73 o 
   0  -2  12      189.79      185.71     14.01 o 
   1  -2  12      175.48      153.42     20.01 o 
   2  -2  12      241.67      248.12     20.65 o 
   3  -2  12      126.49      124.73     17.87 o 
   4  -2  12       11.75       26.22     12.23 o 
   5  -2  12       94.75       47.10     15.99 o 
   6  -2  12      126.44      113.35     18.62 o 
   7  -2  12       69.74       60.45     17.36 o 
   8  -2  12       64.26       84.55     19.86 o 
   9  -2  12        1.78      -16.98     16.98 o 
  -3  -1  12       72.21       43.09     18.11 o 
  -2  -1  12       39.19       11.61     16.23 o 
  -1  -1  12       60.92       65.69     16.11 o 
   0  -1  12        0.44       -0.87     10.11 o 
   1  -1  12      435.31      476.05     27.58 o 
   2  -1  12      190.89      224.50     19.14 o 
   3  -1  12       86.78       90.95     13.99 o 
   4  -1  12      408.40      392.35     23.32 o 
   5  -1  12       21.19       17.10     10.99 o 
   6  -1  12       76.16       90.81     16.11 o 
   7  -1  12       88.10      111.93     16.61 o 
   8  -1  12       14.67       26.84     16.73 o 
   9  -1  12      135.48      107.97     21.49 o 
  -3   0  12       69.34       67.07     18.11 o 
  -2   0  12      115.13      124.83     15.62 o 
  -1   0  12        0.63       -5.74     11.36 o 
   0   0  12      568.13      587.16     23.54 o 
   1   0  12      167.44      129.67     18.76 o 
   2   0  12      154.31      139.90     17.25 o 
   3   0  12      482.21      425.59     24.59 o 
   4   0  12        0.55       -1.00     11.23 o 
   5   0  12       72.84       56.84     14.61 o 
   6   0  12       79.55      105.18     15.49 o 
   7   0  12       22.68       29.96     13.98 o 
   8   0  12      217.08      204.24     21.26 o 
   9   0  12        1.90       12.11     15.35 o 
  -4   1  12       92.48       88.19     17.86 o 
  -3   1  12       65.39       64.94     16.61 o 
  -2   1  12       27.81       39.45     11.11 o 
  -1   1  12      208.76      220.89     19.51 o 
   0   1  12       44.19       43.04     16.55 o 
   1   1  12      944.80      937.59     34.42 o 
   2   1  12      319.51      348.84     21.79 o 
   3   1  12      143.32      143.52     17.38 o 
   4   1  12      146.88      168.78     16.25 o 
   5   1  12       52.59       43.09     13.74 o 
   6   1  12       83.17       85.45     16.62 o 
   7   1  12       85.02       62.09     15.24 o 
   8   1  12        8.34        7.24     14.60 o 
   9   1  12       78.43       35.85     18.24 o 
  -4   2  12       21.49        2.75     13.36 o 
  -3   2  12       55.22       48.20     15.61 o 
  -2   2  12       94.57       70.96     13.49 o 
  -1   2  12        7.03        0.00     11.48 o 
   0   2  12      582.45      616.49     48.60 o 
   1   2  12      155.86      154.42     16.50 o 
   2   2  12      283.25      273.47     19.78 o 
   3   2  12     1607.95     1568.32     41.68 o 
   4   2  12       38.49       48.20     11.49 o 
   5   2  12      480.90      491.72     25.47 o 
   6   2  12        1.62        7.24     11.36 o 
   7   2  12       89.45       72.09     13.87 o 
   8   2  12      249.88      248.11     22.90 o 
   9   2  12       11.65       23.59     12.48 o 
  -4   3  12      120.85      116.08     18.99 o 
  -3   3  12       14.89       22.35     13.23 o 
  -2   3  12        8.17       23.97     10.98 o 
  -1   3  12      359.06      409.55     23.55 o 
   0   3  12      134.05      171.56     12.18 o 
   1   3  12      369.74      392.79     22.18 o 
   2   3  12      156.58      152.05     16.01 o 
   3   3  12        7.41       10.98     11.23 o 
   4   3  12      397.98      375.25     23.07 o 
   5   3  12      150.56      140.65     16.13 o 
   6   3  12      180.49      175.45     17.63 o 
   7   3  12      302.78      308.87     22.04 o 
   8   3  12        1.03        8.36     12.48 o 
   9   3  12       87.54       86.32     16.36 o 
  -4   4  12       81.69       94.43     19.99 o 
  -3   4  12       53.84       72.56     14.36 o 
  -2   4  12      124.76      133.22     16.75 o 
  -1   4  12       11.42       18.85     11.98 o 
   0   4  12     1084.46     1064.96     41.67 o 
   1   4  12      123.92      137.74     15.50 o 
   2   4  12      213.98      223.22     17.14 o 
   3   4  12       47.31       55.57     11.36 o 
   4   4  12       28.95       38.96      9.86 o 
   5   4  12      166.70      146.06     15.88 o 
   6   4  12       54.09       65.57     13.86 o 
   7   4  12      157.52      136.64     19.38 o 
   8   4  12      210.41      186.86     19.89 o 
   9   4  12       13.89        3.99     15.23 o 
  -4   5  12       58.75       52.33     15.24 o 
  -3   5  12       23.48       24.47     10.99 o 
  -2   5  12       20.66      -10.11     12.11 o 
  -1   5  12      537.14      555.67     27.36 o 
   0   5  12      157.71      177.65     12.50 o 
   1   5  12      477.11      426.28     22.84 o 
   2   5  12      789.50      687.12     27.71 o 
   3   5  12       20.79       23.72      9.36 o 
   4   5  12      575.08      551.62     27.26 o 
   5   5  12        7.99       -6.87      9.11 o 
   6   5  12      290.05      275.06     19.53 o 
   7   5  12      179.88      173.31     18.63 o 
   8   5  12        0.02        4.87     12.48 o 
   9   5  12       90.94       72.70     16.61 o 
  -4   6  12       28.27       41.70     15.48 o 
  -3   6  12       31.91       29.47     13.48 o 
  -2   6  12       32.65       34.96     13.36 o 
  -1   6  12        5.41        2.12     11.86 o 
   0   6  12     1136.39     1061.61     34.49 o 
   1   6  12      283.62      248.55     19.78 o 
   2   6  12      194.54      177.13     16.64 o 
   3   6  12      150.49      139.78     15.75 o 
   4   6  12       72.70       79.57     13.62 o 
   5   6  12       82.74       75.96     13.62 o 
   6   6  12      272.86      246.72     20.90 o 
   7   6  12       50.98       42.21     14.86 o 
   8   6  12       58.78       49.71     14.11 o 
   9   6  12       10.01       18.97     13.86 o 
  -4   7  12       64.61       90.80     15.24 o 
  -3   7  12      151.88      153.87     19.62 o 
  -2   7  12       52.29       23.98     13.86 o 
  -1   7  12      345.56      301.38     21.55 o 
   0   7  12       17.91       32.48     10.42 o 
   1   7  12      603.56      586.64     26.89 o 
   2   7  12      727.14      668.77     28.19 o 
   3   7  12        0.12       -9.61     10.86 o 
   4   7  12      208.85      223.31     17.39 o 
   5   7  12        1.69       13.36     10.98 o 
   6   7  12      374.28      339.30     24.06 o 
   7   7  12      251.75      299.93     22.65 o 
   8   7  12        0.14       25.34     12.98 o 
   9   7  12       56.04       47.20     17.61 o 
  -3   8  12       20.72       22.72     14.11 o 
  -2   8  12      137.28      168.11     16.62 o 
  -1   8  12       25.04       19.60     12.24 o 
   0   8  12      343.57      362.55     16.03 o 
   1   8  12      239.70      244.78     19.02 o 
   2   8  12      132.89      134.50     15.62 o 
   3   8  12     1004.58     1007.40     35.20 o 
   4   8  12        6.98       20.35     10.36 o 
   5   8  12      215.23      224.80     19.01 o 
   6   8  12      168.31      157.29     19.50 o 
   7   8  12       31.51       25.35     16.36 o 
   8   8  12       95.94       65.46     18.74 o 
   9   8  12       27.00       45.69     16.85 o 
  -4   9  12       56.47       60.32     18.23 o 
  -3   9  12       28.60       38.70     13.48 o 
  -2   9  12       13.03        9.61     11.11 o 
  -1   9  12      242.10      266.76     19.27 o 
   0   9  12       34.56       26.83      8.43 o 
   1   9  12      277.95      254.00     19.28 o 
   2   9  12      422.16      421.65     25.33 o 
   3   9  12       11.63        6.24     13.11 o 
   4   9  12       79.06       68.71     14.12 o 
   5   9  12      120.48      134.59     15.87 o 
   6   9  12       71.68       77.07     13.74 o 
   7   9  12       87.68       97.56     16.49 o 
   8   9  12        0.55       -5.37     13.36 o 
  -3  10  12       42.45       21.23     16.48 o 
  -2  10  12      178.59      213.30     19.63 o 
  -1  10  12        3.98       -5.87     11.11 o 
   0  10  12       28.10       15.11      8.03 o 
   1  10  12      135.56      135.12     15.75 o 
   2  10  12       61.28       63.45     15.11 o 
   3  10  12      740.56      774.22     32.20 o 
   4  10  12        0.32       -1.12     10.73 o 
   5  10  12      270.14      291.48     22.65 o 
   6  10  12       88.07       91.57     15.62 o 
   7  10  12        1.54       22.22     13.11 o 
   8  10  12       25.23       42.20     14.23 o 
  -3  11  12       72.24       81.31     17.11 o 
  -2  11  12        0.15        1.25     13.11 o 
  -1  11  12      285.97      333.05     23.65 o 
   0  11  12        7.67       -2.24     19.91 o 
   1  11  12       46.17       62.94     13.74 o 
   2  11  12      198.98      213.11     19.89 o 
   3  11  12        5.99       -2.25     13.23 o 
   4  11  12      337.64      361.67     24.55 o 
   5  11  12      151.37      145.87     20.25 o 
   6  11  12       36.88       25.60     15.11 o 
   7  11  12       30.41       10.99     12.61 o 
  -3  12  12       33.46        8.61     15.73 o 
  -2  12  12      191.15      215.68     21.26 o 
  -1  12  12        2.86       10.24     12.98 o 
   0  12  12      118.71      141.47     13.20 o 
   1  12  12      217.86      258.92     21.51 o 
   2  12  12       14.01        2.37     14.11 o 
   3  12  12      107.80      136.44     16.12 o 
   4  12  12        0.48       -1.25     12.73 o 
   5  12  12      193.76      195.44     23.26 o 
   6  12  12      103.98       97.32     18.74 o 
   7  12  12        0.84       21.59     12.48 o 
  -2  13  12        0.30        9.86     13.85 o 
  -1  13  12      117.67      150.82     20.24 o 
   0  13  12       14.56       21.86      9.67 o 
   1  13  12       56.45       37.09     16.23 o 
   2  13  12      231.68      248.30     22.14 o 
   3  13  12        0.80       -6.37     11.86 o 
   4  13  12      216.26      264.01     22.89 o 
   5  13  12       32.88       27.22     17.73 o 
   6  13  12       22.75        8.61     16.48 o 
  -1  14  12        6.11        1.37     12.61 o 
   0  14  12      115.57      163.80     13.81 o 
   1  14  12       79.69      106.17     18.86 o 
   2  14  12        4.79        1.37     15.60 o 
   3  14  12      104.55      107.94     18.99 o 
   4  14  12       28.80       37.70     15.11 o 
   5  14  12      119.69       99.96     21.99 o 
   1  15  12       34.87       27.59     18.85 o 
   2  15  12       79.94      105.42     19.74 o 
   3  -5  13       63.91       52.95     18.23 o 
   4  -5  13        3.41        4.24     14.60 o 
   5  -5  13      105.22       89.83     16.74 o 
   1  -4  13       87.60       80.32     17.49 o 
   2  -4  13       87.13       85.07     19.74 o 
   3  -4  13       35.39       22.97     16.48 o 
   4  -4  13       75.01       73.07     16.61 o 
   5  -4  13        0.86       -9.61     14.98 o 
   6  -4  13       41.69       80.41     17.48 o 
   0  -3  13       87.86      103.96     12.59 o 
   1  -3  13       30.07       48.07     13.86 o 
   2  -3  13      116.59      105.21     18.99 o 
   3  -3  13      155.12      151.12     21.50 o 
   4  -3  13        2.04        5.12     13.23 o 
   5  -3  13      136.53      183.84     19.00 o 
   6  -3  13        6.54       16.10     13.61 o 
   7  -3  13       30.75       32.34     16.48 o 
  -1  -2  13       49.84       51.32     15.61 o 
   0  -2  13        3.14        3.36      9.01 o 
   1  -2  13      203.83      210.97     21.51 o 
   2  -2  13      115.97       80.22     18.62 o 
   3  -2  13       37.16        3.62     15.61 o 
   4  -2  13      421.50      429.73     28.07 o 
   5  -2  13        2.13       -2.50     14.23 o 
   6  -2  13       42.06       48.82     16.11 o 
   7  -2  13       40.26       55.31     15.48 o 
   8  -2  13        2.18        0.00     15.60 o 
  -2  -1  13       42.96       43.95     15.98 o 
  -1  -1  13        8.79       14.60     12.48 o 
   0  -1  13       33.83       48.27      9.62 o 
   1  -1  13       70.49       50.96     17.11 o 
   2  -1  13       63.11       69.44     15.49 o 
   3  -1  13      309.15      267.92     23.79 o 
   4  -1  13       13.92       11.61     12.36 o 
   5  -1  13      158.42      143.14     18.75 o 
   6  -1  13       56.45       74.18     15.99 o 
   7  -1  13        7.00      -15.73     15.73 o 
   8  -1  13       89.39      110.68     18.61 o 
  -2   0  13       19.93       31.46     14.11 o 
  -1   0  13      128.96      137.96     19.25 o 
   0   0  13        3.55        2.54     10.92 o 
   1   0  13      189.28      143.31     17.88 o 
   2   0  13        2.74       14.73     11.48 o 
   3   0  13       39.44       22.35     16.48 o 
   4   0  13      526.54      575.07     29.74 o 
   5   0  13       10.33       22.97     12.73 o 
   6   0  13       80.44       78.95     16.36 o 
   7   0  13       36.22       49.20     13.61 o 
   8   0  13        4.89        9.36     12.86 o 
   9   0  13       59.47       37.71     20.48 o 
  -3   1  13       65.97       63.07     18.36 o 
  -2   1  13       49.46       30.47     14.49 o 
  -1   1  13        2.60      -12.36     12.36 o 
   0   1  13      438.80      399.89     18.92 o 
   1   1  13      168.47      178.79     18.38 o 
   2   1  13       58.66       64.32     12.74 o 
   3   1  13      537.66      567.05     28.62 o 
   4   1  13       40.02       58.69     13.36 o 
   5   1  13      263.66      259.19     21.28 o 
   6   1  13       75.50       54.71     16.11 o 
   7   1  13        5.91        4.87     11.48 o 
   8   1  13       88.00       88.32     17.74 o 
   9   1  13        0.44       14.23     10.86 o 
  -3   2  13       52.65       46.08     16.98 o 
  -2   2  13       16.79        8.99     11.86 o 
  -1   2  13       85.04       88.94     15.37 o 
   0   2  13       37.75       31.57      9.39 o 
   1   2  13      206.89      185.00     19.14 o 
   2   2  13      371.27      367.51     23.68 o 
   3   2  13      121.52      141.97     16.75 o 
   4   2  13      452.27      468.52     25.71 o 
   5   2  13       43.90       33.84     14.24 o 
   6   2  13       50.75       46.71     14.99 o 
   7   2  13      116.22       99.22     18.62 o 
   8   2  13        8.02       -5.24     13.61 o 
   9   2  13       52.02       18.23     18.61 o 
  -3   3  13       30.81       21.97     14.48 o 
  -2   3  13       58.01       87.30     12.99 o 
  -1   3  13        0.35        4.74     11.11 o 
   0   3  13      432.68      414.72     60.74 o 
   1   3  13        0.53       20.35      9.11 o 
   2   3  13      186.29      191.85     20.39 o 
   3   3  13      712.05      657.84     30.94 o 
   4   3  13        5.71        8.36     14.11 o 
   5   3  13      364.21      376.11     23.55 o 
   6   3  13      122.72      111.48     16.25 o 
   7   3  13       81.17       93.31     16.36 o 
   8   3  13       85.31       78.45     18.74 o 
   9   3  13        1.93        9.74     14.10 o 
  -3   4  13       34.23       27.09     15.61 o 
  -2   4  13       22.78       29.96     12.98 o 
  -1   4  13      143.41      138.49     17.37 o 
   0   4  13       69.40       68.11     20.67 o 
   1   4  13       74.64       56.09     14.62 o 
   2   4  13      704.52      816.37     32.69 o 
   3   4  13      177.08      170.95     17.88 o 
   4   4  13      381.24      347.89     23.56 o 
   5   4  13       76.94       63.08     14.24 o 
   6   4  13       73.97       81.82     14.86 o 
   7   4  13      288.87      274.99     23.66 o 
   8   4  13       15.15        6.37     15.60 o 
   9   4  13       97.63      139.42     19.86 o 
  -3   5  13       23.08       13.48     14.23 o 
  -2   5  13      151.07      143.00     18.75 o 
  -1   5  13        0.06       -2.37     10.48 o 
   0   5  13      160.33      193.61     12.95 o 
   1   5  13       40.94       39.08     12.11 o 
   2   5  13      399.29      433.58     25.32 o 
   3   5  13      529.88      523.93     26.61 o 
   4   5  13       33.67       21.73     13.36 o 
   5   5  13        1.35       -4.24     10.61 o 
   6   5  13       99.15       66.34     16.99 o 
   7   5  13       72.06       86.31     16.11 o 
   8   5  13      126.99      133.09     17.62 o 
   9   5  13        6.96        9.86     15.48 o 
  -3   6  13       25.55       33.58     12.86 o 
  -2   6  13       14.04       17.35     12.61 o 
  -1   6  13      323.92      332.57     22.91 o 
   0   6  13       13.75       13.04     15.35 o 
   1   6  13      193.26      182.73     18.39 o 
   2   6  13      623.34      569.02     27.39 o 
   3   6  13      101.64       87.72     15.99 o 
   4   6  13      510.46      453.26     25.22 o 
   5   6  13       94.08       62.84     15.62 o 
   6   6  13       42.50       68.30     13.61 o 
   7   6  13       54.16       66.69     15.74 o 
   8   6  13       15.40        0.00     14.36 o 
   9   6  13       76.79       83.81     19.36 o 
  -3   7  13       54.12       52.82     13.86 o 
  -2   7  13      136.22      170.59     17.25 o 
  -1   7  13        0.01        5.87      8.99 o 
   0   7  13       18.42       15.81     14.42 o 
   1   7  13      326.08      321.61     22.67 o 
   2   7  13      317.01      309.32     22.67 o 
   3   7  13     1015.51      952.88     36.58 o 
   4   7  13       10.07       10.61      9.99 o 
   5   7  13       60.03       55.20     13.36 o 
   6   7  13      250.24      227.85     22.15 o 
   7   7  13       17.90        6.12     13.48 o 
   8   7  13       51.46       75.93     14.36 o 
   9   7  13        1.87        8.61     13.73 o 
  -3   8  13      161.46      153.75     19.75 o 
  -2   8  13        4.76       12.73     12.73 o 
  -1   8  13      294.30      325.20     23.28 o 
   0   8  13        1.51       -1.38     10.24 o 
   1   8  13      165.21      165.29     16.38 o 
   2   8  13      286.59      232.47     20.78 o 
   3   8  13        6.46       19.35     12.98 o 
   4   8  13      198.38      222.63     18.14 o 
   5   8  13      116.64      131.59     16.50 o 
   6   8  13       77.10       73.95     15.86 o 
   7   8  13      120.90      124.46     17.99 o 
   8   8  13        0.04       14.98     13.36 o 
  -3   9  13       30.05       11.11     15.86 o 
  -2   9  13      150.22      188.74     18.12 o 
  -1   9  13       17.29       14.73     12.36 o 
   0   9  13       88.25      104.22     10.50 o 
   1   9  13      192.97      155.57     19.88 o 
   2   9  13       98.67       84.71     15.87 o 
   3   9  13      504.46      430.56     27.47 o 
   4   9  13        2.58        1.12     11.48 o 
   5   9  13      267.91      292.72     22.40 o 
   6   9  13      128.76      140.59     19.62 o 
   7   9  13        8.98        9.24     12.48 o 
   8   9  13       43.90       54.94     15.23 o 
  -3  10  13      100.76      113.18     19.24 o 
  -2  10  13        7.56       18.72     12.36 o 
  -1  10  13       66.63       65.57     14.74 o 
   0  10  13        7.62        2.45      8.43 o 
   1  10  13      100.34      103.58     16.24 o 
   2  10  13      356.04      362.12     25.93 o 
   3  10  13        2.85      -11.61     13.36 o 
   4  10  13      105.42      102.71     17.49 o 
   5  10  13       83.13      102.56     16.61 o 
   6  10  13       81.77       69.20     16.61 o 
   7  10  13       73.07       99.42     17.74 o 
  -2  11  13      214.01      268.74     23.89 o 
  -1  11  13        5.63       -7.86     13.98 o 
   0  11  13       86.76       87.70     12.30 o 
   1  11  13       20.97       23.35     13.48 o 
   2  11  13        9.59       18.10     11.61 o 
   3  11  13      106.12      140.81     17.37 o 
   4  11  13       37.02       41.95     14.73 o 
   5  11  13      221.71      229.01     22.14 o 
   6  11  13       89.83      101.81     18.49 o 
   7  11  13        8.97       42.57     12.48 o 
  -2  12  13        0.88        5.74     15.23 o 
  -1  12  13      106.75      144.68     19.37 o 
   0  12  13       75.44       71.98     25.36 o 
   1  12  13      106.44      117.20     18.49 o 
   2  12  13      104.55       94.08     17.74 o 
   3  12  13        0.13        5.12     11.98 o 
   4  12  13       86.65       97.56     16.99 o 
   5  12  13       77.95      110.17     17.61 o 
   6  12  13       58.92       56.20     18.73 o 
  -1  13  13        0.09       -5.74     13.23 o 
   0  13  13      103.84      108.60     12.88 o 
   1  13  13      147.01      172.23     20.75 o 
   2  13  13        4.62      -14.11     14.11 o 
   3  13  13       50.36       64.69     17.48 o 
   4  13  13       19.88       43.94     14.73 o 
   5  13  13       73.27       49.58     21.61 o 
   1  14  13       54.32       38.71     15.86 o 
   2  14  13       83.56      134.90     18.99 o 
   3  14  13        0.86       -2.87     12.98 o 
   2  -3  14       37.59       17.23     15.36 o 
   3  -3  14       11.40        0.00     13.86 o 
   4  -3  14      114.85      109.83     20.37 o 
   5  -3  14        0.52       14.23     16.23 o 
   1  -2  14       44.68       30.97     18.48 o 
   2  -2  14       33.86       14.98     16.36 o 
   3  -2  14      105.77      129.06     20.36 o 
   4  -2  14        1.82        6.74     13.86 o 
   5  -2  14      207.85      215.34     24.39 o 
   6  -2  14       36.91       53.19     16.86 o 
   0  -1  14        1.16       -9.00      9.79 o 
   1  -1  14       87.75       88.82     18.36 o 
   2  -1  14       59.49       58.82     16.73 o 
   3  -1  14       14.45      -14.11     15.23 o 
   4  -1  14      246.67      262.97     24.02 o 
   5  -1  14       17.50       22.22     17.73 o 
   6  -1  14      148.58      164.23     22.75 o 
   7  -1  14       54.44       73.05     17.11 o 
  -1   0  14        6.01        8.49     15.10 o 
   0   0  14      102.03      138.68     17.49 o 
   1   0  14        4.35       -5.24     13.98 o 
   2   0  14       12.38       25.09     13.48 o 
   3   0  14      160.72      148.64     19.63 o 
   4   0  14        2.13       22.34     11.36 o 
   5   0  14      202.40      229.73     22.76 o 
   6   0  14       55.62       62.44     17.73 o 
   7   0  14       33.63       47.70     12.86 o 
   8   0  14       64.38       87.92     17.36 o 
  -1   1  14      143.06      178.22     20.62 o 
   0   1  14       36.36       31.88     11.07 o 
   1   1  14       98.79       97.70     17.87 o 
   2   1  14       36.96       15.73     13.98 o 
   3   1  14       30.58       47.94     14.23 o 
   4   1  14      200.03      205.60     20.88 o 
   5   1  14       31.82       35.46     14.61 o 
   6   1  14      138.01      172.35     21.00 o 
   7   1  14       56.31       78.43     16.23 o 
   8   1  14        0.24      -15.10     15.10 o 
  -2   2  14       87.20       95.56     17.49 o 
  -1   2  14        4.00        5.37     12.48 o 
   0   2  14      231.42      245.49     14.99 o 
   1   2  14       58.21       36.47     14.86 o 
   2   2  14       72.26       55.58     15.24 o 
   3   2  14      396.11      393.45     25.69 o 
   4   2  14        1.22        8.24     11.86 o 
   5   2  14      189.46      208.33     19.63 o 
   6   2  14       47.12       22.35     17.48 o 
   7   2  14       17.03       28.71     13.48 o 
   8   2  14       63.88       95.67     17.11 o 
  -2   3  14       12.02       36.33     10.99 o 
  -1   3  14      147.75      168.73     20.12 o 
   0   3  14       17.15       22.86      8.60 o 
   1   3  14       35.94       34.59     11.99 o 
   2   3  14      191.18      155.57     19.76 o 
   3   3  14       16.83       27.46     12.86 o 
   4   3  14      557.29      542.44     29.87 o 
   5   3  14       52.34       51.83     16.11 o 
   6   3  14       98.11       75.84     15.99 o 
   7   3  14       85.35       66.96     17.49 o 
   8   3  14        0.30      -14.23     14.23 o 
  -2   4  14       51.21       52.32     16.36 o 
  -1   4  14        0.46       20.60     11.61 o 
   0   4  14      149.52      129.41     13.61 o 
   1   4  14       19.56        6.99     14.36 o 
   2   4  14       59.99       59.57     13.99 o 
   3   4  14      251.91      327.85     22.90 o 
   4   4  14        0.31       15.98     11.23 o 
   5   4  14      337.66      342.89     24.80 o 
   6   4  14      138.07      137.23     17.62 o 
   7   4  14        4.69      -12.86     15.10 o 
   8   4  14       88.56       73.83     17.36 o 
  -2   5  14       14.69       10.99     13.48 o 
  -1   5  14      214.70      183.22     20.51 o 
   0   5  14        5.79       -6.01     10.30 o 
   1   5  14       27.35       26.84     11.36 o 
   2   5  14      257.26      248.90     21.77 o 
   3   5  14        6.21       19.22     10.61 o 
   4   5  14      372.36      362.82     25.93 o 
   5   5  14        1.43      -13.61     13.61 o 
   6   5  14       45.64       44.95     13.74 o 
   7   5  14      196.18      161.81     21.63 o 
   8   5  14        0.60       -2.75     13.73 o 
  -2   6  14       90.73       66.96     16.74 o 
  -1   6  14       10.22       -3.87     14.23 o 
   0   6  14      104.02      111.96     10.68 o 
   1   6  14       26.29       28.09     13.48 o 
   2   6  14       20.80       17.10     12.36 o 
   3   6  14      391.73      367.40     24.69 o 
   4   6  14        0.51       -2.25     11.48 o 
   5   6  14      221.72      245.80     21.52 o 
   6   6  14       57.83       50.20     14.99 o 
   7   6  14        0.45      -11.61     13.98 o 
   8   6  14       33.67       48.44     13.86 o 
  -2   7  14       17.85      -16.35     16.35 o 
  -1   7  14      206.68      197.21     19.01 o 
   0   7  14        5.59        6.63      9.17 o 
   1   7  14       63.17       47.34     14.74 o 
   2   7  14      167.90      188.66     19.00 o 
   3   7  14       11.23      -12.61     14.11 o 
   4   7  14      415.70      391.15     26.44 o 
   5   7  14       26.69       48.82     13.36 o 
   6   7  14       54.40       69.56     15.61 o 
   7   7  14      128.25      149.83     20.62 o 
   8   7  14        1.10       26.71     11.98 o 
  -2   8  14      197.41      225.19     23.13 o 
  -1   8  14        5.49        9.11     13.23 o 
   0   8  14       62.51       59.50     10.42 o 
   1   8  14       54.99       48.21     14.61 o 
   2   8  14       11.87       21.22     10.36 o 
   3   8  14      419.51      402.06     28.58 o 
   4   8  14        0.05       16.60     12.48 o 
   5   8  14      236.39      265.96     22.39 o 
   6   8  14      180.58      157.79     21.50 o 
   7   8  14        3.71       20.10     12.11 o 
   8   8  14       57.60       27.22     16.48 o 
  -2   9  14        1.64      -14.10     14.35 o 
  -1   9  14      261.32      290.51     26.02 o 
   0   9  14       22.99       38.12     10.11 o 
   1   9  14       68.99       70.32     15.24 o 
   2   9  14       58.28       61.69     15.24 o 
   3   9  14        2.00       15.60     11.11 o 
   4   9  14      171.77      185.41     19.88 o 
   5   9  14       82.59      115.30     16.86 o 
   6   9  14       91.13       95.44     19.74 o 
   7   9  14       69.64       88.43     16.49 o 
  -1  10  14        0.36        8.24     13.73 o 
   0  10  14       79.54       78.49     11.43 o 
   1  10  14      166.20      170.64     19.00 o 
   2  10  14       23.67       16.23     14.36 o 
   3  10  14      159.01      200.76     20.63 o 
   4  10  14        0.12       -7.61     12.73 o 
   5  10  14      129.93      101.22     20.87 o 
   6  10  14      147.30      189.60     22.37 o 
   7  10  14        5.66        0.00     15.23 o 
  -1  11  14       75.84      128.15     17.99 o 
   0  11  14       10.08       12.25      9.09 o 
   1  11  14       52.56       13.24     16.73 o 
   2  11  14      156.44      172.75     20.62 o 
   3  11  14        0.01        9.11     13.85 o 
   4  11  14       66.06       69.57     15.74 o 
   5  11  14       97.07      125.68     19.49 o 
   6  11  14       40.41       52.07     15.48 o 
   0  12  14       82.39       95.04     12.92 o 
   1  12  14       60.04       68.81     17.23 o 
   2  12  14       21.63       13.61     14.73 o 
   3  12  14       22.70       -8.11     14.48 o 
   4  12  14       14.30       12.36     13.23 o 
   5  12  14       65.58       64.94     18.48 o 
   1  13  14       47.05       35.96     18.36 o 
   2  13  14      189.53      266.06     23.88 o 
   3  13  14        5.94      -14.73     14.73 o 
   4  13  14       41.95       57.69     15.23 o 
   2  -1  15       45.65       60.69     14.98 o 
   3  -1  15       69.18       68.19     16.36 o 
   4  -1  15        0.17       -4.24     15.73 o 
   5  -1  15      103.19       78.71     19.86 o 
   1   0  15       60.97       54.45     17.98 o 
   2   0  15       39.38       44.58     16.48 o 
   3   0  15        1.79       -6.87     12.98 o 
   4   0  15      129.95      132.46     19.49 o 
   5   0  15       10.00        6.87     15.10 o 
   6   0  15       93.83       89.32     19.24 o 
   0   1  15      181.88      163.71     16.74 o 
   1   1  15       15.60       18.10     14.11 o 
   2   1  15       15.77       18.85     13.36 o 
   3   1  15       30.65       23.85     14.48 o 
   4   1  15        0.02       -1.37     13.23 o 
   5   1  15       72.22       83.18     18.11 o 
   6   1  15       87.26       90.94     19.11 o 
   7   1  15       38.65       35.84     19.35 o 
   0   2  15       25.64       20.44     12.21 o 
   1   2  15      100.03      106.82     15.62 o 
   2   2  15       89.84       91.82     15.37 o 
   3   2  15       11.23        6.49     13.73 o 
   4   2  15       96.12      100.69     17.37 o 
   5   2  15        8.15       18.35     12.61 o 
   6   2  15       96.55      148.41     19.61 o 
   7   2  15       76.30      106.92     19.36 o 
   0   3  15      188.48      183.83     22.51 o 
   1   3  15       17.85       23.84     15.23 o 
   2   3  15       28.76       28.22     14.98 o 
   3   3  15      308.24      310.94     24.79 o 
   4   3  15        2.43       -1.25     13.11 o 
   5   3  15      181.35      181.79     22.00 o 
   6   3  15       51.54       39.84     17.23 o 
   7   3  15       33.31       15.23     16.23 o 
  -1   4  15      152.86      152.36     18.37 o 
   0   4  15       16.02       18.04     15.60 o 
   1   4  15       30.80       29.96     14.23 o 
   2   4  15       67.11       74.81     15.11 o 
   3   4  15       14.28        3.75     14.86 o 
   4   4  15      165.14      165.52     18.88 o 
   5   4  15      112.91       90.59     18.99 o 
   6   4  15      123.33      131.71     20.87 o 
   7   4  15      135.79      121.35     22.62 o 
  -1   5  15        0.06        8.49     12.48 o 
   0   5  15       82.32       72.16     11.92 o 
   1   5  15       21.22       23.35     12.61 o 
   2   5  15       37.22       21.35     14.11 o 
   3   5  15      111.76      121.83     16.49 o 
   4   5  15        4.95      -12.98     12.98 o 
   5   5  15      230.42      264.68     24.27 o 
   6   5  15       62.88       70.94     17.36 o 
   7   5  15       40.34       50.94     18.23 o 
  -1   6  15      229.75      229.50     23.64 o 
   0   6  15        5.40       16.76     18.16 o 
   1   6  15       50.89       50.45     13.99 o 
   2   6  15      132.75      138.60     17.87 o 
   3   6  15        0.10        4.99     11.73 o 
   4   6  15      149.67      158.87     21.00 o 
   5   6  15       36.52       43.33     16.48 o 
   6   6  15      106.86      129.44     18.74 o 
   7   6  15       80.87       53.96     18.74 o 
  -1   7  15        2.04        2.87     13.48 o 
   0   7  15       45.98       59.03     12.49 o 
   1   7  15      102.47      118.44     18.12 o 
   2   7  15       52.81       76.05     15.49 o 
   3   7  15       63.89       72.81     13.99 o 
   4   7  15       40.40       55.57     13.61 o 
   5   7  15      125.43      108.34     17.87 o 
   6   7  15      109.75      116.20     19.49 o 
   7   7  15       19.64       41.95     14.48 o 
  -1   8  15      116.81      132.57     18.62 o 
   0   8  15        0.13       -4.86      9.28 o 
   1   8  15      107.48       88.33     18.62 o 
   2   8  15      116.90      102.96     18.24 o 
   3   8  15        3.61        5.12     10.24 o 
   4   8  15      109.03      134.82     18.74 o 
   5   8  15       26.78       38.08     11.11 o 
   6   8  15      144.32      148.23     20.62 o 
   7   8  15       76.08       61.33     20.73 o 
   0   9  15       75.48       94.04     12.51 o 
   1   9  15      117.16      165.31     19.87 o 
   2   9  15       36.62       42.08     14.48 o 
   3   9  15      117.32      144.82     19.62 o 
   4   9  15       15.91       28.84     13.86 o 
   5   9  15       82.78       60.46     18.24 o 
   6   9  15      109.62      172.67     20.99 o 
   0  10  15       42.75       54.32     13.24 o 
   1  10  15      100.31      148.79     19.74 o 
   2  10  15      120.45      112.08     21.12 o 
   3  10  15        0.50      -15.60     15.60 o 
   4  10  15       22.62       10.86     15.36 o 
   5  10  15       41.23       60.81     17.11 o 
   6  10  15       37.19       40.08     17.48 o 
   1  11  15       48.47       35.46     15.61 o 
   2  11  15        6.63        0.00     13.23 o 
   3  11  15      126.99      148.58     21.99 o 
   4  11  15        3.65      -16.23     16.23 o 
   5  11  15       66.31       55.83     19.36 o 
   2  12  15       93.63      133.29     18.86 o 
   3  12  15        1.11       -5.74     13.36 o 
   2   2  16       51.97       75.30     18.36 o 
   3   2  16       60.46       92.54     16.73 o 
   4   2  16        0.22       32.58     12.48 o 
   5   2  16       30.46       41.58     15.61 o 
   2   3  16       97.18      123.55     17.24 o 
   3   3  16        0.93        0.00     13.23 o 
   4   3  16       63.78       98.91     16.61 o 
   5   3  16       19.16       42.20     13.86 o 
   6   3  16       25.35        5.74     14.86 o 
   1   4  16       27.01       37.45     16.60 o 
   2   4  16       40.60       40.58     15.61 o 
   3   4  16      143.70       99.23     20.50 o 
   4   4  16        5.55       15.10     14.23 o 
   5   4  16      115.99      125.32     21.62 o 
   6   4  16       38.36       22.85     18.10 o 
   1   5  16       50.24       77.05     15.98 o 
   2   5  16       91.73      102.56     18.11 o 
   3   5  16        3.63        5.49     13.61 o 
   4   5  16       48.08       40.96     17.11 o 
   5   5  16       29.17       42.82     14.86 o 
   6   5  16       41.72       12.74     17.23 o 
   1   6  16       20.69       24.22     12.98 o 
   2   6  16       17.02       19.35     14.11 o 
   3   6  16       52.24       65.44     15.61 o 
   4   6  16        4.96      -12.23     13.61 o 
   5   6  16       27.73       48.44     15.48 o 
   6   6  16       56.43       62.69     16.48 o 
   1   7  16       47.52       31.34     14.24 o 
   2   7  16       98.49       98.69     18.86 o 
   3   7  16        7.48       27.46     12.73 o 
   4   7  16       89.23       94.81     15.99 o 
   5   7  16       14.85        1.37     15.73 o 
   6   7  16       27.58       35.96     15.36 o 
   1   8  16       77.11       67.70     17.24 o 
   2   8  16       17.33       19.60     13.86 o 
   3   8  16       99.90      109.69     18.74 o 
   4   8  16        1.72       -4.12     13.86 o 
   5   8  16       18.51       29.71     15.73 o 
   2   9  16       47.30       18.61     15.73 o 
   3   9  16        2.08       15.48     13.73 o 
   4   9  16       60.13       85.05     18.73 o 
   5   9  16       33.31       48.94     14.36 o 
   3  10  16      109.12       98.33     21.11 o 
                                                 
